# Supplementary material for: Arachidonic acid, a clinically adverse mediator in the ovarian cancer microenvironment, impairs JAK‐STAT signaling in macrophages by perturbing lipid raft structures
Source: Mol Oncol. 2022 May 4;16(17):3146–66. doi: 10.1002/1878-0261.13221 (PMC9441005; doi:10.1002/1878-0261.13221)
Supplement: Supplementary file 2 — Table S1. qRT‐PCR primers. Table S2. RNA‐Seq data for genes inversely correlated with CD163 / CD206 (MRC1). Table S3. RNA‐Seq data for genes genes induced by INFβ after preincubation with AA or solvent. Table S4. RNA‐Seq data for genes genes induced by INFγ after preincubation with AA or solvent. Table S5. RNA‐Seq data for genes genes induced by IL‐6 after preincubation with AA or solvent. Table S6. Proteomic analysis of lipid rafts from MDMs treated with AA or ETYA versus solvent. Table S7. Reactome pathway analysis of proteins missing in lipid rafts from AA/ETYA‐treated MDMs. Table S8. RNA‐Seq data for genes genes induced by LPS after preincubation with AA or solvent. [file MOL2-16-3146-s002.xlsx]

## Sheet: Contents
	Table of contents
	S1	qRT-PCR primers
	S2	RNA-Seq data for genes inversely correlated with CD163 / CD206 (MRC1)
	S3	RNA-Seq data for genes genes induced by INFb after preincubation with AA or solvent
	S4	RNA-Seq data for genes genes induced by INFg after preincubation with AA or solvent
	S5	RNA-Seq data for genes genes induced by IL-6 after preincubation with AA or solvent
	S6	Proteomic analysis of lipid rafts from MDMs treated with AA or ETYA versus solvent
	S7	Reactome pathway analysis of proteins missing in lipid rafts from AA/ETYA-treated MDMs
	S8	RNA-Seq data for genes genes induced by LPS after preincubation with AA or solvent

## Sheet: S1
Primer name	Sequence
APOBEC3A_FOR	CATCCGGGCCCAGGCATAA
APOBEC3A_REV	AGGAACCAGGTCCAAGAAGC
CCL2_FOR	TTCTGTGCCTGCTGCTCAT
CCL2_REV	GGGGCATTGATTGCATCT
CCL8_FOR	GCCCTCCAAGATGAAGGTTT
CCL8_REV	AAAGCAGCAGGTGATTGGAA
CXCL10_FOR	AAGCAGTTAGCAAGGAAAGGTC
CXCL10_REV	GACATATACTCCATGTAGGGAAGTGA
CXCL9_FOR	TCTTTTCCTCTTGGGCATCA
CXCL9_REV	TAGTCCCTTGGTTGGTGCTG
GBP4_FOR	TTCAAAGGCATTAGAGATTCTTG
GBP4_REV	GTGGAGCCCAGAGGGAAG
IFIT2_FOR	ACAGGTGTGAACCAAATCCAA
IFIT2_REV	ATGGCAGCTGTTATCCGAAG
IL12B_FOR	TCTTCATCAGGGACATCATCA
IL12B_REV	GACCTGAACGCAGAATGTCA
IL1B_FOR	TGAAAGCTCTCCACCTCCAGGGACA
IL1B_REV	GAGGCCCAAGGCCACAGGTATTTTG
IRF1_FOR	CCCTGGCTAGAGATGCAGAT
IRF1_REV	GATGTCCCAGCCATGCTT
NFKBIZ_FOR1	TTGATACCATTAAGTGCCTAATTCA
NFKBIZ_REV1	TTCTTCAGCTGCCAAATGC
SMAD7_FOR	ACCCGATGGATTTTCTCAAA
SMAD7_REV	AGGGGCCAGATAATTCGTTC
ID3_FOR	CATCTCCAACGACAAAAGGAG
ID3_REV	CTTCCGGCAGGAGAGGTT
OLR1-FOR	CCTTGCTCGGAAGCTGAATG
OLR1-REV	TTGCGGACAAGGAGCTGAA
RGS1-FOR	TCAGATGCTGCTAAACAAATCA
RGS1-REV	AGGAACCTGGGATAAGAGTCC

## Sheet: S2
name	TAM22	TAM31	TAM69	TAM72	TAM76	TAM80	TAM82	TAM91	TAM92	TAM94	TAM95	TAM96	TAM101	TAM103	TAM105	TAM108	TAM111	TAM112	TAM114	TAM115	TAM116	TAM117	TAM118	TAM119	TAM120	TAM121	TAM122	TAM128	TAM133
ABTB2	1.87784	4.40653	2.73811	3.32601	1.73884	2.76269	2.90158	2.65355	20.1888	2.00766	9.60105	8.44915	2.47118	1.41351	1.30821	7.90459	1.64313	1.60627	2.02952	2.18113	3.60413	2.60294	3.82716	9.17336	11.8016	5.79276	7.27863	2.11722	7.63179
ACBD3	49.4167	55.6062	50.1233	54.4388	64.675	58.994	60.3289	55.4823	51.9289	74.9274	102.076	95.2531	62.7119	61.418	55.015	78.0797	63.6081	47.4356	59.1848	60.4026	59.1152	65.5648	64.75	71.8959	75.4308	88.9092	72.012	82.9685	91.0496
ACHE	0.294509	0.681963	0.588355	0.363499	0.32054	0.75496	0.28155	0.270228	1.28298	0.227282	2.28483	1.17946	0.046626	0.191159	0.12205	2.36749	0.224442	1.46224	0.460731	1.15685	0.148624	0.876692	0.379267	2.47424	1.39723	0.915118	3.136	0.858106	2.01276
ACOT9	61.319	80.8388	62.3656	73.4276	69.8785	88.6136	75.8761	65.9021	119.084	80.3822	62.3258	92.7544	83.1807	68.3282	63.4742	86.2908	74.7942	73.2025	82.0817	67.5567	96.9029	88.8097	103.477	84.4898	111.901	82.4006	91.0216	84.7638	64.7403
ACTL8	0	0	0	0	0	0	0	0	0	0	0.0655468	0	0	0	0	0.852049	0	0.0298455	0	0	0	0.040281	0	0	0	0.756135	0	0.078246	0
ACTR10	33.8719	31.6326	28.6936	39.6673	40.0945	41.3793	35.7002	32.9883	41.4032	38.5622	41.152	37.5032	38.0934	32.9023	38.1056	38.5708	34.7838	31.0091	35.5026	36.769	45.2932	41.9909	45.863	37.8802	46.5103	34.956	35.3478	45.8744	41.5127
ACVR2A	13.0483	19.4097	13.1475	16.1878	27.335	28.7683	23.092	7.88895	17.1849	28.3345	32.1377	23.6986	14.0344	19.535	13.971	24.3315	28.3164	19.5835	30.0478	13.817	17.4633	30.1198	30.104	39.2462	27.5557	20.6948	44.9881	20.8232	18.2998
ADAM17	109.121	138.281	103.211	130.627	147.485	169.222	121.195	104.178	160.349	163.681	155.544	175.715	143.328	143.681	114.947	201.329	137.394	151.197	158.427	160.569	164.638	127.878	130.869	176.326	166.854	187.157	195.323	207.944	155.993
ADGRF3	0.176258	0.629504	0.565726	0.627224	0.549481	0.754737	0.300432	0.506576	0.744077	0.227282	0.669624	0.478757	0.373008	0.0763824	0.488635	1.54905	0.411456	0.745757	0.0763767	0.343444	0.594496	0.702484	0.606752	0.506478	0.656952	0.654027	0.348445	0.581645	0.490813
ADNP2	30.5871	35.6719	33.2194	32.4753	30.7185	32.6219	32.8964	32.4019	36.2507	34.7742	42.8431	42.4037	42.1033	37.2358	25.3805	43.1664	38.3337	35.3819	33.4433	37.243	31.8798	38.9788	36.0799	42.667	42.6979	27.4473	42.6651	39.5684	46.8203
ADORA2A	2.416	5.56062	4.57106	1.91727	4.48804	4.12722	2.7106	1.11398	4.09614	12.0838	6.40982	4.36038	2.3313	3.40328	1.52726	10.5038	7.82203	2.6553	14.6342	4.31436	3.78991	10.7561	4.66636	9.58021	3.6529	4.36555	7.16248	4.72088	6.75282
ADRA2B	0	0.157376	0.113145	0.0935323	0	0.049751	0	0.0317195	0.0811608	0.0378804	0.335684	0.126698	0.0932519	0.382284	0	0.361302	0	0.208412	0.0762269	0.343255	0	0.73707	0.0374434	0.97668	0.201962	0.563981	0.116148	0.266928	0.356129
ADSS	27.2028	38.8194	30.1419	33.7369	38.8112	55.7236	45.6208	37.3098	45.4081	48.0323	73.9482	52.8727	44.4345	27.3945	35.4117	59.4004	49.753	33.1843	38.6483	41.9864	46.6308	54.9536	51.0201	49.4341	54.6224	57.1351	41.3875	56.5064	58.7261
AFTPH	59.2276	79.8946	72.7523	73.9929	84.3266	100.545	96.1934	72.5807	93.8344	116.785	104.599	114.029	94.371	88.4969	77.925	131.111	103.33	81.2938	98.8044	101.673	109.313	105.926	100.432	90.6887	125.497	108.827	111.115	112.611	111.59
AGPAT6	87.0574	111.475	96.988	99.7873	106.071	122.654	112.12	97.3956	111.645	128.49	116.72	96.0913	84.9525	94.5294	107.686	145.905	106.523	114.058	140.785	136.176	136.437	143.583	106.999	102.873	80.6796	123.653	136.9	124.987	115.353
AIF1L	1.71684	0.157376	0.0678871	5.57501	0.0988913	0.595618	1.06636	0.199479	4.60821	0.0378804	11.56	14.6826	0.326382	0.269606	0.210875	7.36041	0.0922435	4.31099	0.799538	0.985555	0.334404	6.09178	2.06608	1.39916	2.16065	39.776	0.658174	8.66344	2.10755
AJUBA	0.932127	0.314752	0.316806	6.80681	0.681312	0.793612	1.00836	0.0720063	1.76749	0.492445	29.5378	3.53646	0.46626	0.180888	0.464035	8.052	0.135144	0.444967	0.246024	0.479414	0.334404	2.15078	1.03411	1.04758	1.44561	8.90466	0.154864	1.77719	4.00156
AK2	84.8865	102.19	86.556	102.799	106.069	98.5423	126.157	87.6648	117.099	115.535	98.3001	120.459	108.032	88.4804	105.384	141.377	101.652	100.787	126.028	98.2397	114.478	131.423	106.111	129.827	96.6656	169.437	106.663	121.584	94.1663
AKAP2	3.99288	21.9277	17.3338	30.7428	17.0146	18.2319	35.7633	24.1201	67.0246	17.8417	79.391	135.111	36.8345	13.0956	9.8731	30.2288	10.9109	41.1068	28.0237	20.9905	16.1629	51.4139	42.7992	56.7099	126.506	29.2933	43.7105	76.9558	32.0178
AKAP8L	33.6826	36.5112	37.4284	49.5535	30.2456	39.105	42.7948	30.924	48.294	42.1609	71.727	51.3646	31.7989	29.7645	30.8528	46.5129	32.9821	37.2991	35.0713	35.3819	36.3386	38.0761	31.1328	34.6467	42.8406	47.2474	37.3998	34.5838	35.7142
AKT3	10.0548	19.9868	10.5451	12.6966	20.1468	28.0227	22.329	13.209	24.5819	15.3037	25.8522	32.2499	11.9362	15.5982	16.3646	25.4794	21.248	10.8469	20.4542	27.4958	23.334	17.926	21.1949	21.2222	15.7658	24.5704	27.9143	27.5077	25.2643
ALAS1	39.1348	38.3998	57.1157	50.9845	43.7152	61.5279	37.4707	38.6163	72.6112	49.8506	54.4663	71.9111	55.8113	48.3927	44.9628	85.6678	37.8966	65.4895	59.2523	41.9111	56.1799	83.6515	43.1776	82.7602	65.8791	58.7343	57.4934	73.0297	67.2271
ALDH1A2	1.87827	4.51145	4.52581	8.08505	24.7758	8.50238	6.21925	4.31473	9.09269	5.49265	26.1313	7.80289	3.82333	2.86678	3.90669	11.021	7.0331	4.44185	3.83523	11.032	2.30367	5.02768	5.04167	28.0451	8.86818	6.09887	8.09167	15.5008	10.4963
ALOX12	0	0	0	0	0	0	0	0	0	0	0.0593409	0.122573	0	0	0	0.257031	0	0	0.0382632	0	0	0	0.03782	0.0377935	0.0364121	0.161999	0.0774322	0.81985	0
ALOXE3	0	0.0524587	0	0	0	0	0	0.0322595	0.0815738	0.0757608	0.0469291	0.0572958	0	0.0381404	0	0.400636	0.037164	0	0	0.0932544	0	0.0779229	0	0.15269	0.0363993	0.0239145	0.0387161	0.0730462	0.17761
ALX1	0	0	0	0	0	0	0	0	0	0	1.00977	0	0	0	0	0.0718027	0	0	0	0	0	0	0	0	0.0366905	0.246014	0	0.193882	0.044289
AMER1	5.46004	8.39339	6.83397	9.86997	7.46125	9.80081	9.89247	5.66546	15.3985	5.18961	10.8443	10.648	8.01967	6.38264	6.58626	8.56169	6.20339	12.2524	8.74146	6.20241	12.4844	18.9882	13.3428	8.1253	18.2182	13.358	10.9179	13.8128	10.1061
ANKIB1	46.0604	70.9766	59.7406	62.5565	63.5209	65.8032	75.1046	61.0708	64.9085	69.662	99.451	97.7777	76.6065	68.0252	54.3362	74.9794	77.7339	66.9224	65.9075	70.3934	73.5317	69.4074	81.7936	78.5079	104.665	74.9431	76.6192	86.558	83.2831
ANKLE1	1.47212	1.7836	2.42131	3.21122	1.46523	3.8752	2.60317	2.50197	2.31484	2.34858	4.79151	1.5373	1.77179	1.87354	1.4047	2.46031	1.27175	1.16277	2.53384	1.62444	3.08395	4.32957	1.82019	4.19174	2.16842	1.95906	3.98776	1.93968	3.39617
ANKRA2	9.17596	7.08192	5.72515	9.6117	7.91942	11.5133	9.2385	12.0714	10.5561	8.71249	12.3501	13.0819	9.18532	7.26237	9.55198	12.6481	8.03786	10.7309	10.8933	12.0203	14.0821	12.0107	9.70069	9.90182	14.214	12.422	9.71774	10.1439	11.3611
ANKRD10	52.0796	95.5273	68.747	73.0305	70.9251	79.9258	96.3548	73.1172	76.5639	87.3143	112.827	133.345	81.782	77.3086	51.7699	132.495	86.0061	95.7416	70.222	101.859	79.068	79.6938	67.1397	112.897	111.193	112.715	84.285	114.676	105.996
ANKRD13A	77.0896	85.088	81.0798	98.6395	77.014	108.071	99.4176	78.5922	95.429	94.8525	105.676	92.3114	86.0715	81.0109	83.4257	93.4887	82.0322	86.588	98.677	82.341	112.954	126.053	114.479	83.5412	100.493	94.1168	106.702	133.554	100.152
ANKRD22	3.95007	33.7309	24.1452	26.4023	6.18277	52.3086	43.3519	14.0923	64.0545	19.2054	20.3664	21.6438	29.6075	5.50674	14.1826	19.405	4.64095	35.4561	32.2281	13.1344	66.5464	149.559	104.388	34.7453	104.098	22.1619	101.436	135.556	25.6812
ANO5	2.12213	7.08192	4.50318	5.78224	3.70962	5.1348	7.36953	3.72515	8.94255	5.15173	10.2722	9.44239	3.07731	2.25618	4.52347	6.36498	4.22923	4.59583	3.34148	9.19392	3.67844	7.04555	5.46378	10.727	5.08267	5.90496	18.003	6.91957	8.76831
ANP32E	21.4017	21.8753	26.227	36.9296	32.5069	31.4229	32.9895	26.8455	29.3202	31.1756	46.3117	32.8171	50.7291	30.9662	23.4639	38.4935	28.4954	23.5114	33.3375	34.9093	28.0528	40.5867	30.5856	44.2555	52.113	36.8139	41.9683	50.3964	51.2782
ANXA1	306.742	374.188	337.105	388.079	590.719	586.862	507.693	633.398	460.865	548.659	662.665	583.65	522.118	491.784	504.698	919.8	660.481	787.129	540.33	682.707	710.126	649.745	501.67	954.299	727.207	578.279	772.077	707.977	695.034
APBA3	11.3017	11.9606	11.8124	12.4938	11.767	14.5865	12.0573	11.1304	15.9033	12.2732	21.253	18.3176	8.4393	10.131	11.3575	14.9029	10.8089	13.0308	12.0478	10.5218	9.95781	12.6536	10.6511	17.1561	13.6112	13.6827	12.5053	14.0413	14.768
APOBEC3A	31.4158	190.215	19.7325	43.473	22.073	164.168	76.5627	24.3605	700.737	45.5322	94.14	221.803	15.3399	31.3946	15.3969	228.58	37.5361	31.7777	105.396	43.3339	117.079	362.15	305.226	115.793	292.716	149.431	613.883	112.529	60.0624
APOBEC3B	11.0451	64.157	12.5591	18.4278	11.3972	77.5039	25.9958	12.6362	253.163	16.478	37.3296	80.252	9.65158	17.3172	8.74511	87.2151	14.7677	16.4506	44.3386	15.9763	48.9716	125.224	110.511	48.4167	96.6065	62.9575	220.411	50.335	24.3435
APOBEC3F	10.7092	17.4687	15.003	15.8983	10.1636	18.7631	17.2493	11.1569	26.7876	10.758	12.4188	17.2994	13.1951	10.513	11.6612	11.2416	10.0216	13.7453	13.1214	11.9265	18.4294	22.846	19.7184	14.266	25.3409	14.6934	18.9322	17.6172	18.2966
APOBEC3G	25.1021	53.0357	33.1289	42.0109	28.0261	58.7915	48.2774	28.3811	114.952	27.0466	36.9542	71.1017	47.6517	30.6291	39.0527	44.4905	21.7017	39.4156	46.9285	33.5101	65.8033	88.2715	71.5171	45.3578	94.8798	43.1962	81.5361	53.2616	39.7397
AR	0.764636	1.31147	1.06356	5.07446	1.78584	2.01248	0.542962	0.232297	1.07285	1.06065	27.6705	0.731244	0.652764	0.611567	0.579465	2.42441	0.822646	0.625615	1.53517	0.811417	1.48624	8.76876	0.757781	4.5856	2.02338	5.82677	1.08405	0.805984	1.69615
ARC	0.755996	0.734422	0.22629	0.222075	1.3264	2.10716	0.174321	0.278184	0.724871	0.492445	1.49535	0.905684	0.279756	0.0365668	1.00152	0.998088	0.332487	0.501103	0.530368	0.584848	0.594496	0.95335	0.373241	5.93934	0.505621	0.877676	0.464593	0.77491	2.12519
ARF6	247.005	286.897	238.691	226.273	271.447	286.108	251.759	162.174	296.101	327.476	194.735	163.297	260.033	231.431	176.749	290.468	251.738	182.418	250.858	210.271	236.795	232.783	318.719	252.18	276.891	256.864	316.465	287.992	251.002
ARFGAP3	61.5907	78.8979	58.0887	67.8056	91.2987	80.3501	80.0264	76.9086	91.1417	102.163	81.6029	92.3519	70.4052	70.1125	71.5186	92.7829	81.5349	62.5885	77.7219	79.3993	74.3492	89.512	93.9428	98.1369	84.831	72.3103	93.964	93.526	90.9641
ARGLU1	54.3723	69.0356	57.7267	72.4485	74.1657	88.4386	103.982	55.9088	98.3817	87.9961	113.466	114.509	63.5978	63.7987	59.3362	110.857	81.7118	62.9918	68.3703	84.6941	79.8111	82.5711	65.583	80.0373	75.3315	156.766	70.502	88.4363	87.8246
ARHGAP5	38.4971	67.8815	43.0178	43.587	104.158	73.2209	109.445	60.9896	47.0206	81.9731	177.911	114.303	59.0285	60.0021	53.4714	120.183	91.8023	76.5376	65.0808	89.3624	58.3721	68.2008	98.2245	121.913	85.6314	99.8266	73.2122	117.035	108.6
ARHGAP21	80.9095	128.366	103.075	110.05	143.633	150.576	141.393	122.78	110.736	133.15	169.112	151.968	128.361	127.998	105.24	174.897	122.337	186.34	154.529	158.826	185.52	133.278	108.656	158.649	130.204	152.188	162.763	142.867	152.761
ARHGEF26	0.0533121	0.262293	0.135774	0.59055	0.411241	0.197443	0.217835	0.121207	1.02422	0.227282	4.78433	0.388412	0.0932519	0.0373452	0.118419	2.12505	0.671382	0.41448	0.0344439	0.245183	0.18578	0.738432	0.262292	0.628086	0.400318	2.36063	0.116148	0.462668	0.882829
ARID4B	48.2042	76.9044	66.7783	48.3759	67.8753	82.6836	91.0285	80.1644	61.6366	89.5492	146.535	142.726	77.1194	79.5776	44.4468	97.8767	84.1055	76.754	88.0097	88.3945	94.2648	81.2666	81.2748	82.1951	109.927	93.0123	93.7704	100.383	102.209
ARL5B	22.8057	55.7636	24.643	40.6391	30.4441	28.3943	35.6722	27.3592	37.704	38.2213	75.187	51.9112	40.2848	30.1231	20.2467	50.6355	32.2711	24.221	21.2295	54.4767	24.5601	27.9343	41.9248	50.7799	95.7173	33.4727	53.1185	62.8247	81.5456
ARL6IP6	11.5862	13.5868	8.80269	17.4733	12.8645	18.2545	14.9163	12.6626	20.6864	14.2051	18.8546	19.7835	13.8479	11.3531	13.0927	16.5701	13.1252	11.6517	12.3863	14.9222	16.9803	14.2363	15.2364	14.4094	23.4041	15.7426	18.9709	22.5643	19.4887
ARL13B	8.42909	11.2262	10.6356	10.6557	13.6278	13.4083	12.5369	12.9408	10.5729	14.2809	18.8	16.382	12.8688	13.8626	10.4327	14.8914	13.4618	12.6424	14.1663	14.5915	15.9771	15.358	13.8928	13.4884	14.9934	13.1314	16.0285	16.74	16.7449
ARMCX2	5.13894	5.08849	7.39969	11.0757	8.68349	9.54004	11.2768	8.39724	15.3164	5.64418	24.3257	13.6676	7.46016	5.10713	8.23998	18.1313	4.74576	16.0817	6.79939	8.91028	6.98533	23.0992	9.38429	14.8705	18.0814	35.565	6.38816	21.3753	16.6361
ARNTL2	5.8053	14.0065	7.46758	14.4637	11.5817	19.2598	10.5431	8.15095	20.6406	12.993	25.9012	46.5116	10.7706	4.81336	9.78998	13.9529	8.63275	20.2459	13.8828	12.3871	17.6119	26.2593	21.9894	26.6975	20.1551	20.006	44.3299	24.3849	14.07
ART5	0	0	0.022629	0.030137	0	0.0500483	0	0.0327996	0.0819868	0	0.118682	0	0	0	0	0.0324687	0	0.0295921	0	0	0.074312	0.0385216	0	0.0362773	0	0.11396	0	0.192149	0.0885781
ASAH2	0.170604	0.367211	0.0452581	0.452836	0.456932	0.448725	0.613128	0.424505	0.898757	0.265163	4.8968	2.53113	0.279756	0.266695	0.117983	3.97046	0.184538	0.115645	0.341299	0.432258	0.260092	0.64486	0.603425	0.623537	1.15905	2.59458	0.116148	0.848698	1.10518
ASAH2B	0.111745	0.262293	0	0.453616	0.411151	0.499145	0.482795	0.323135	0.650525	0.303043	4.63772	2.34348	0.279756	0.22847	0.27089	3.71228	0.222011	0.115708	0.379786	0.619995	0.297248	0.604039	0.451706	0.781534	1.12201	2.55559	0.154864	0.693073	0.926436
ASB2	0.175511	2.46556	0.769387	0.987602	1.46534	1.86182	6.11234	0.233648	0.784038	0.719727	1.92607	0.544846	0.792641	0.038022	0.213024	0.985356	0.598292	0.446859	1.30507	0.436604	0.966056	4.09984	2.31386	2.15218	1.55924	1.05299	0.387161	1.98401	1.6078
ASCC3	71.1546	142.793	93.028	80.4956	135.477	154.435	161.938	117.87	87.0431	168.871	130.711	118.111	151.348	115.604	90.7643	134.539	143.623	133.856	114.063	137.036	151.002	174.675	193.791	155.401	193.546	145.961	158.504	175.875	139.731
ASPHD2	8.07587	10.6491	11.3371	11.8885	7.60223	15.5047	14.041	6.29542	14.5703	12.046	9.9573	4.38337	6.48101	6.65371	7.02873	8.49417	7.85911	8.38513	9.75518	8.69193	12.15	18.9152	14.987	7.09763	14.2037	9.29831	12.8925	12.3038	8.94342
ATAD1	20.5317	28.4326	22.7422	29.5868	32.82	33.3553	34.161	29.4094	32.795	30.8725	46.6564	43.5572	36.0419	29.8119	29.0579	47.5001	31.8082	30.0509	25.9309	31.3985	35.7812	30.4918	34.1643	34.2299	46.8995	48.7048	32.599	37.0853	37.6264
ATF1	12.3885	17.731	13.7585	14.6093	18.0359	17.4831	15.0539	15.3819	16.2109	20.7963	18.6042	22.2303	18.9301	15.5943	18.0899	20.8402	17.607	17.607	17.863	19.061	20.7702	20.0392	16.7405	19.7082	25.1385	23.5707	21.5262	22.1407	22.616
ATF3	10.2007	69.0356	25.9329	87.9715	20.5042	25.8323	33.7212	25.1231	98.3586	23.448	63.93	82.3104	45.9266	30.6904	34.7886	135.27	28.0374	61.3908	37.5882	26.7069	35.7812	62.1833	29.465	129.996	123.304	24.2667	54.2413	58.1547	77.323
ATF4	125.561	147.986	108.732	143.688	151.103	136.271	162.777	119.44	154.621	147.09	147.176	219.443	154.845	128.49	116.718	187.139	161.498	146.786	170.838	127.376	133.576	172.372	140.796	185.09	157.589	161.618	129.118	148.531	154.883
ATG3	99.5726	121.547	102.012	116.054	120.337	131.909	130.729	101.322	142.46	136.331	110.935	113.665	132.511	110.918	125.413	105.352	106.129	100.915	128.97	109.273	133.167	168.815	159.669	125.474	185.027	111.684	156.878	143.941	129.55
ATP2C1	65.4401	79.0552	76.6898	64.1427	84.1332	85.0583	88.9788	87.9669	76.8348	80.5716	127.793	109.815	84.4863	83.5109	76.1701	115.614	86.4611	107.778	86.8165	100.721	88.9143	93.2279	99.6292	123.664	114.398	92.1963	97.2549	117.107	123.857
ATP6V1C2	0.0575791	0	0.022629	0.0231145	0.182963	0.0997249	0	0.064249	3.88952	0	0.189076	0.113441	0.046626	0.076264	0.0296228	0.800128	0	0.148404	0.114265	0.280236	0.111468	1.24267	0.378639	0.108074	0.146305	3.11136	0.116148	0.810317	0.668196
ATP10A	11.0923	56.3406	12.3328	33.8736	19.9138	26.0426	42.773	13.0808	83.4156	23.8646	20.0772	48.3039	29.1879	15.1355	11.6716	39.3374	14.426	20.2639	22.7806	14.8087	42.395	43.3935	50.3609	25.6123	72.7837	29.6499	45.6076	28.9959	20.6048
ATXN3	43.1488	55.1341	42.9499	39.308	54.7634	64.3913	64.4439	45.5863	45.2812	65.8361	66.2367	58.3597	44.3879	44.7697	33.6349	60.4144	58.9581	46.3364	49.9239	67.4865	56.5514	56.106	65.6027	58.9556	55.6719	59.8504	62.0232	61.8458	59.6212
AZIN1	126.567	142.32	104.342	131.905	153.872	148.992	158.708	149.189	134.65	182.697	157.789	179.965	170.558	131.568	124.412	215.375	160.238	130.503	157.978	161.541	139.967	165.184	179.951	181.276	160.755	209.329	156.065	178.039	184.404
BACH1	226.536	384.784	227.263	211.344	324.114	370.632	403.511	270.262	368.877	455.587	388.043	379.944	329.319	274.108	237.174	405.143	363.76	253.027	351.11	392.371	375.424	453.802	515.613	377.438	481.728	290.898	628.13	466.127	418.279
BARD1	12.2934	20.1966	18.3748	23.6895	22.9402	19.1101	24.5833	16.2867	24.5364	17.1219	26.8389	29.1187	27.4627	17.0128	21.4678	28.7165	19.6377	25.261	20.1838	22.0835	20.1014	24.4493	26.8475	29.6193	32.3388	28.5848	25.3203	28.3119	29.8683
BATF3	1.17921	1.94097	0.950419	0.963707	1.92354	3.82619	3.87433	1.11776	3.60215	2.15918	0.881779	2.37309	0.932519	0.344161	0.855802	2.59205	1.79656	1.19376	1.88216	1.34468	2.60092	7.24556	4.78107	1.88611	1.95094	3.4416	1.81966	1.79879	1.38681
BAZ1A	113.43	196.773	177.728	128.894	173.199	232.793	224.946	178.074	162.284	257.549	229.694	250.056	250.381	183.319	119.738	187.563	205.154	187.203	206.107	176.595	254.333	275.785	266.179	212.613	328.867	188.218	263.192	264.922	213.569
BBC3	4.69338	5.29833	5.09153	3.21755	5.99566	9.44832	4.9014	2.54825	12.914	5.49265	7.3672	9.30934	2.65768	2.40545	4.84388	9.82009	4.63132	6.04445	7.0128	4.57608	9.289	5.78202	5.67777	6.70939	12.0429	9.49034	9.21443	4.42239	5.98947
BBIP1	6.40488	7.08192	4.9105	7.91788	7.00349	6.83139	7.32289	5.43181	8.52776	7.99276	8.36107	9.00554	7.32028	5.88571	6.77061	7.68747	7.21455	5.77672	9.58752	7.86114	8.10001	7.71774	8.18305	7.23103	9.8695	7.39017	9.56288	7.75998	8.36404
BCAS2	16.6789	19.0425	17.0397	20.5593	24.079	25.5789	21.932	17.2774	24.2579	22.9555	26.9451	28.1969	24.432	21.596	20.0366	36.1002	21.3067	19.0014	25.0364	22.1134	23.9656	21.3471	25.7633	32.8556	33.2254	26.8273	25.1655	26.5645	33.9508
BCL2A1	97.2334	140.484	58.2698	99.3985	70.8051	114.283	67.975	65.0455	124.879	133.112	152.29	121.775	87.2372	87.0385	87.9401	160.393	98.4007	87.2077	188.031	135.727	99.0207	238.734	108.523	143.589	101.336	82.1274	206.899	158.476	120.625
BCL2L14	0.0584325	0.0524587	0.248919	0.561488	0.0457094	0.402393	0.53562	0.235808	0.868503	0	0.771047	0.799011	0	0.114641	0.183039	0.624054	0.0746373	1.04428	0.153278	0.18717	0.520184	2.28172	0.568869	0.585856	2.6484	0.783065	0.580742	0.895496	0.088351
BCL6B	0.117932	0.0524587	0	0	0.0915981	0.151037	0.0639259	0.0677594	0.207032	0.113641	0.163867	0.249748	0	0	0	0.518638	0	0.149227	0	0.0312738	0.148624	0.241032	0.0379455	0.432408	0.110323	0.420075	0.193581	0.039123	0.178973
BCL10	44.6825	50.8325	36.659	46.9946	50.55	53.8695	48.6601	50.7712	58.1182	62.0481	59.5665	53.9969	48.6309	44.158	46.3512	62.3094	50.8736	42.5165	49.7323	54.0705	53.5418	52.8103	58.3554	56.8367	56.9351	49.0695	64.9656	65.3321	62.6648
BEST4	0.0582192	0.0524587	0.0452581	0.0277962	0.137272	0.251208	0.118101	0.0997489	0.246993	0.0378804	0.27324	0.173695	0.139878	0.0763655	0.0606255	0.732902	0.0371198	0.0294021	0.191541	0.0931599	0.222936	0.188849	0.0754517	0.230552	0.107307	0.651011	0.0774322	0.267795	0.0878968
BFAR	43.6707	43.0686	42.6784	49.0902	48.4676	53.7305	43.1645	40.9966	51.2882	49.6612	49.9654	48.3878	44.0149	42.8375	48.9238	53.6093	46.0673	44.7092	53.369	44.2004	54.2849	53.6348	47.6937	46.4193	49.9934	46.9003	44.3299	44.3846	47.4497
BIK	0.428524	0.262293	0.0678871	2.14509	0	0.120937	0.438923	0.127796	0.578867	0.492445	1.4635	0.448298	0.046626	0.146115	0.0928541	7.79775	0.543536	0.15342	0.315387	0.211926	0.297248	1.05979	0.202252	1.10811	1.62508	8.06238	0.232297	1.44867	0.221233
BIRC2	60.7266	85.9798	59.4238	70.8489	88.6359	101.72	105.39	76.201	85.8083	106.254	110.893	116.971	96.7955	89.3421	59.9074	102.26	101.506	72.7727	92.3301	100.819	108.458	91.2468	106.252	88.7426	139.752	96.3392	124.24	123.454	121.263
BIRC3	10.9349	55.5537	30.3908	22.0468	35.917	89.6201	63.7755	36.1611	50.4413	32.1983	76.0656	98.0584	22.1007	15.7607	21.4376	70.0275	22.7824	55.3583	42.1071	44.2543	99.2808	127.069	86.051	91.7138	47.2957	62.4207	89.1632	82.4507	59.8229
BLZF1	17.8655	24.4457	18.3521	22.3418	28.9807	30.0647	30.6421	21.7001	40.7931	32.5771	38.0041	61.5162	35.0627	26.0332	23.8318	43.1055	25.2023	23.5422	32.9545	27.2174	38.345	33.1234	37.6066	33.3788	59.8281	38.5004	43.2846	39.6514	35.3533
BMPR1A	1.68844	2.83277	4.23163	12.6144	6.67312	8.85505	5.7197	5.79284	5.64099	3.71228	24.0071	11.3525	4.10309	3.35252	3.7049	15.1768	6.10501	9.11474	7.12669	6.74635	5.38762	6.44854	4.84758	10.9847	6.09155	23.1378	8.28525	9.00908	6.98746
BMPR1B	0.487144	0.0524587	0.0452581	1.17912	0.21176	0.230651	0.332459	0.180937	5.22579	0	1.73744	0	0	0.136707	0.235876	3.67927	0.0698091	0	0.312162	0.722323	0.817432	2.35017	0.546808	0.843833	1.18061	1.05082	0.309729	1.98403	1.16881
BRD7	46.4109	55.0292	56.2784	57.7398	55.6726	60.9903	62.2228	64.8303	63.464	66.8967	70.2841	68.3958	66.2555	54.7063	52.9872	67.0239	61.599	55.714	62.6874	64.8866	75.2781	72.8088	56.8517	61.8161	78.522	61.6181	69.6116	62.538	67.0081
BRMS1L	1.69433	2.15081	2.39868	2.04708	3.47809	2.35532	3.0911	2.53516	1.95715	2.65163	6.22964	3.32677	2.65768	2.06258	1.4871	3.61045	2.46383	2.58725	1.7944	2.61311	2.56376	2.81801	3.51971	2.79748	3.36179	3.46342	3.56188	3.19806	3.90402
BRSK1	0.169004	0.0524587	0.0905161	0.0752916	0.0444719	0.145537	0.16102	0.115537	0.31597	0.151522	5.0469	1.35429	0.139878	0.0369898	0.0863265	1.80465	0.146446	0.0550038	0.263349	0.055556	0.18578	0.185283	0.260974	0.101138	0.208853	2.50734	0.154864	0.170608	0.385885
BSDC1	47.0158	50.8849	50.2365	55.525	47.1825	57.898	50.5916	46.614	64.7557	50.5703	53.8588	64.2609	43.9217	45.6649	52.8255	66.7	47.4456	60.9954	59.6191	52.724	57.406	57.3348	45.8629	52.831	54.9113	70.7283	53.5444	49.3015	55.7826
BTBD11	4.18594	8.97043	2.24027	3.28788	5.35838	7.75277	12.2862	3.42023	5.54722	6.55331	7.25708	13.4416	1.11902	3.05926	1.86415	6.6243	6.8867	7.22223	4.34022	6.348	5.98212	11.0579	9.67574	6.40295	7.23619	13.4663	21.7972	10.7145	7.06806
BTG1	195.5	412.378	165.418	275.52	278.947	277.744	393.453	323.121	257.167	391.721	380.479	342.627	335.754	217.85	193.55	529.568	387.579	375.881	393.363	482.568	281.382	351.914	199.806	623.916	624.976	363.181	396.298	581.891	623.485
BTG3	5.64708	10.6491	12.3555	14.6045	13.0108	17.0947	7.14485	10.6165	22.746	10.758	20.9601	25.6898	13.4283	9.86509	9.97835	40.2965	10.6762	20.5945	14.9211	17.8865	15.3826	14.6589	10.2503	30.5394	18.5184	28.7791	26.6754	20.1948	22.1537
BTN2A2	16.1812	35.4096	31.9975	33.3387	30.9086	44.2801	56.3907	25.1532	33.5139	27.7284	30.788	33.2588	24.1989	24.9665	27.4562	38.2319	28.4319	56.0294	43.9203	26.7711	34.3693	54.2275	38.0012	28.7264	36.4491	35.0264	33.0636	47.098	28.1596
BTNL9	0.0308037	0	0.113145	0.193103	0.0410643	0.433489	0.169665	0.0303512	4.79003	0.151522	0.0329309	9.33981	0.0932519	0.0337748	0.0419606	5.3659	0.0257598	0.311578	0.172294	0.725627	0.148624	2.21822	0.0972658	0.389502	0.238075	14.9147	0.116148	1.41438	0.163765
BUB3	43.9162	45.2194	43.3799	56.3442	61.0182	62.749	63.9905	47.8307	56.11	58.6388	60.9288	66.6541	54.5524	42.3802	46.3016	60.6769	54.156	46.6549	52.1081	51.0579	53.6161	53.1767	62.1187	64.8452	68.0492	86.3647	54.2413	58.3121	61.4747
C1GALT1	30.5505	40.6555	33.7625	48.4376	47.1084	55.0001	55.5347	33.6984	55.5994	39.1683	70.6194	53.2264	63.9242	48.5878	35.9929	58.8888	36.26	34.6141	35.4151	41.8391	67.8097	42.5669	68.1982	47.2813	106.855	45.1064	79.91	66.2268	66.6531
CAAP1	8.36566	11.5934	8.75744	9.39156	10.2936	10.8787	11.9248	11.893	10.4714	12.2354	13.5031	16.0266	12.4491	10.506	9.03314	12.4754	11.8375	8.76496	10.2864	10.887	10.8867	12.8995	13.2418	11.9889	17.3328	9.42136	12.1181	13.5052	16.324
CABYR	0.289389	0.209835	0.407323	1.45682	0.27388	0.701047	0.358023	0.426665	0.817597	0.340923	4.16784	1.37533	0.419634	0.381557	0.393666	0.608465	0.334608	0.533988	0.649202	0.495562	0.260092	0.599189	0.793655	1.92682	0.542331	0.644352	0.735606	1.12949	0.57008
CACHD1	0.385666	0.419669	0.294177	5.35592	3.33878	1.49149	1.32923	0.337969	1.35537	0.833368	14.9431	14.2255	0.23313	0.492848	0.470624	4.89575	0.325635	0.401748	0.557173	0.945489	0.408716	2.2986	0.856804	1.85154	0.642701	8.93779	0.658174	0.953567	1.01616
CACNA1A	0.234903	0.734422	0.610984	0.525108	0.549427	1.66073	0.578611	0.268607	3.26925	0.227282	2.06957	1.05392	0.373008	0.344025	0.0910472	0.693568	0	0.32773	0.30663	0.311887	0.37156	1.64527	0.568618	1.13316	0.919599	0.855018	1.4325	0.422553	1.385
CACNA1B	0	0	0.0678871	0.696759	0	0.0910295	0.052304	0.0665352	4.56927	0.0378804	2.97228	4.45239	0	0	0	3.03717	0.0316829	1.69296	0	0.112813	0.037156	0.505448	0.0297857	0.255232	0.248017	4.22881	0	1.88261	0.194195
CACNA1G	0.176791	0.996715	0.47521	0	0.778566	0.453036	0.288682	1.32104	0.745109	1.25005	1.73389	2.62555	0.559512	0.191193	0.213896	3.03659	1.04797	0.50731	0.691359	0.938118	0.18578	0.561533	1.06241	4.08746	1.43598	1.2152	2.28425	1.44668	2.59488
CACYBP	31.8135	34.2031	34.8035	40.803	42.3037	37.9502	41.4659	43.4845	42.2731	50.9112	72.1258	54.9192	42.1499	33.3332	49.0618	81.1964	38.4037	40.9262	41.0792	40.9228	36.3757	55.7953	55.1216	90.1477	50.281	57.19	38.8323	50.1919	72.6119
CAMK2D	22.0442	85.4027	41.3659	46.3953	42.3168	76.5693	82.5777	45.4775	62.0921	68.1847	75.7378	71.8216	55.5782	33.0779	32.3031	45.0243	41.1683	64.0132	49.8921	58.0361	70.8937	148.888	125.443	90.7412	87.7659	68.1319	130.357	89.7528	64.053
CAMSAP2	25.0952	48.0522	34.4866	35.5439	45.2256	46.974	43.6612	39.1438	43.6569	46.7444	72.7174	66.6702	49.6567	44.2234	26.4964	63.6009	59.9775	59.6961	52.5644	45.8152	45.739	36.7356	57.3659	56.5782	67.4806	74.5343	59.0808	54.7124	48.6911
CAMSAP3	0.303445	0.367211	0.113145	2.09281	0.128932	0.367685	0.89179	0.787298	4.00176	0.189402	16.102	6.40069	0.186504	0.106739	0.0268543	6.38745	0.428287	0.805777	0.118304	1.64419	0.18578	2.36483	0.653393	1.17525	0.921797	4.2897	0.271013	2.95553	0.563964
CAMTA1	7.59729	9.33765	8.5764	10.5756	9.28573	11.1291	10.6249	7.99219	9.84678	7.46243	19.6446	13.4901	8.81231	7.56108	7.41185	13.9748	8.99214	9.6294	9.93945	8.66491	8.21148	10.3267	12.5577	9.5781	9.83207	8.2779	10.2985	14.5468	9.87714
CAPZA2	169.357	175.946	136	154.474	233.71	242.213	182.98	187.642	214.922	206.978	184.562	183.042	234.062	178.43	237.279	236.263	186.353	179.559	235.27	201.899	264.848	203.486	261.313	221.509	284.46	195.009	276.665	254.543	258.987
CARD16	25.9211	45.2718	28.0826	37.4402	33.2003	71.7258	69.0994	28.5679	61.7321	37.9561	29.9809	63.0347	35.6222	25.3889	40.4544	38.0859	35.1735	43.9781	51.5335	44.6065	70.5221	99.0132	68.6674	44.1716	70.6348	35.871	61.0166	44.9147	40.8444
CASP1	57.5598	125.848	72.8429	89.9973	70.2016	148.132	202.302	68.9205	148.925	123.642	98.2118	182.653	99.6863	67.6421	78.1562	86.5216	91.4562	96.1922	126.19	93.8083	150.928	263.039	196.566	106.607	232.576	84.452	146.269	123.419	108.441
CASP4	81.1394	128.786	103.618	161.59	108.22	152.444	150.699	97.4769	172.595	111.974	143.593	138.772	135.682	99.5357	128.09	114.667	97.1947	138.488	151.065	103.57	154.235	212.329	196.386	122.101	215.005	87.0045	189.399	161.784	125.553
CASP7	26.9378	47.2653	40.7775	40.2071	28.0076	43.7117	24.5543	27.7295	54.5337	29.6225	40.5002	42.7357	39.9118	24.4164	58.8156	50.8658	19.036	37.9474	45.5835	33.819	46.8166	77.3769	60.5998	54.5594	76.3897	42.1396	57.9193	54.4791	41.1606
CASZ1	9.30176	13.1671	9.48156	10.7678	5.16288	13.0888	9.67922	6.25029	13.6454	11.9702	11.8798	16.6917	6.80739	7.63669	3.92345	15.323	5.50893	6.19388	6.74728	6.59593	8.0257	13.816	9.17733	6.59045	8.43572	19.9672	11.3825	9.33754	7.136
CATSPERB	0.0969168	0.839339	0.0678871	0.544706	0.179663	0.790888	0.71417	0.455	0.331976	0.113641	1.8795	2.85012	0.512886	0.493812	0.169094	2.70119	0.328155	0.285977	0.330964	0.450494	0.55734	0.63246	0.594763	0.912013	0.649528	0.792195	0.0774322	1.15946	0.492183
CBLN3	1.0568	2.20326	1.44826	1.62936	0.961009	3.57134	1.93331	0.665983	1.73019	1.62886	3.01282	0.687012	0.606138	0.572902	1.52522	1.80308	0.784112	2.89229	2.64728	2.81058	1.8578	4.13894	1.89458	1.34324	1.82977	1.97071	3.136	1.17555	2.76431
CBWD1	54.9058	81.1536	47.9735	55.3085	88.354	112.062	103.863	62.7458	134.545	98.9814	91.544	123.995	95.0237	67.9582	59.0534	122.183	90.2224	65.2565	90.4567	72.5414	99.0579	150.074	150.927	99.5678	129.149	113.043	118.045	106.367	70.4341
CBWD2	44.5512	72.1831	42.0221	52.4196	73.5648	98.3841	88.8136	54.8432	127.717	83.4126	76.1973	116.013	86.5378	59.3957	52.1917	102.651	73.8381	62.2261	81.7918	62.1479	90.512	127.036	125.214	90.496	113.37	100.471	99.9263	89.5387	60.3718
CBWD3	48.4424	75.6979	44.1945	53.2472	82.3581	98.8872	106.251	58.4669	124.61	90.3447	82.9659	114.882	93.6249	61.4224	55.2175	105.461	79.34	64.2851	80.4853	67.2764	89.3973	133.645	130.185	87.1116	111.58	104.699	105.501	93.5641	62.6973
CBWD5	47.8009	74.1766	43.7419	52.8006	80.6648	96.1232	106.99	56.5539	123.754	90.4583	79.7654	109.426	93.7648	60.7352	53.4189	103.685	78.7815	63.2448	76.8027	64.9997	86.0905	129.757	127.115	80.6763	111.951	103.431	103.798	89.8663	62.9363
CBWD7	40.985	65.8356	38.8088	45.0947	72.654	86.0709	91.1343	50.6521	107.57	76.4805	71.3229	98.4095	80.2899	51.9051	47.1997	89.348	66.889	55.6485	68.8681	56.0455	74.4235	113.197	107.701	73.9291	89.0345	88.4435	89.2406	76.3691	51.2201
CBX3	39.4734	55.5013	42.9499	46.1195	65.6763	71.6553	79.8352	56.8793	52.7682	60.9116	108.636	83.345	72.6433	47.0714	49.0904	83.1654	59.8873	51.3234	58.4674	69.4079	64.2056	67.117	83.2836	68.9991	87.1993	89.2911	71.4312	98.2779	76.5187
CCDC28B	0.818482	0.839339	0.7015	1.11254	0.502606	0.95166	1.36668	0.456494	1.02153	0.833368	2.54817	1.43041	0.746016	0.457787	0.851081	1.62858	1.0451	1.96562	1.6084	0.931977	1.33762	1.88844	1.02039	2.42648	1.35358	1.6073	1.39378	0.960001	0.656161
CCDC59	10.5537	14.2163	12.0386	13.9275	16.2486	14.9107	18.9884	16.7876	15.2867	18.2205	21.1913	24.2799	18.9768	15.6697	15.8233	20.3225	15.583	12.4994	18.7801	17.3662	19.3954	17.5383	17.8369	21.5466	20.1476	19.9751	19.3581	20.755	16.9638
CCDC81	0	0.367211	0.22629	0.245778	0.320127	0.803596	0.347215	0.331776	0.408695	0.378804	0.640338	0.41053	0.279756	0.496706	0.242647	0.89639	0.335713	0.535572	0.228531	0.591745	0.445872	0.788628	0.377823	0.609245	0.364891	0.677732	0.271013	0.173083	0.75473
CCDC109B	51.8502	64.9963	46.91	61.4029	64.5242	68.0395	58.3582	62.0008	77.4358	64.8891	44.5615	57.4651	73.5758	47.1843	62.1461	65.218	56.9881	45.8787	57.3995	57.8837	64.2427	59.2226	82.5081	68.9024	77.9596	70.456	77.7032	84.4954	58.2604
CCDC110	0	0	0.0452581	0.081828	0.228583	0.0989817	0.0612663	0.027669	0.11947	0.0378804	0.256366	0.0412593	0	0	0.0288965	0.41823	0	0.0283887	0	0.122922	0.074312	0.149701	0	0.0611827	0.145299	1.48492	0	0.13656	0.218493
CCDC114	0.0582192	0	0.022629	0.593185	0.0914726	0.251208	0.253651	0.0997489	0.205587	0	0.37156	0	0	0	0.0300586	0.695857	0.149407	0.148784	0.114715	0.562266	0.148624	0.234685	0.113397	0.230552	0.25623	1.40715	0.116148	0.228672	0.26687
CCK	0	0	0	0	0	0	0	0	0	0	0.135941	0	0.046626	0	0	0.249021	0	0	0	0	0	0.0363225	0	0.150416	0	0	0	0.109569	0.0426994
CCL7	0.471727	1.67868	0.588355	1.39684	1.60297	2.11451	0.258636	2.1683	7.7016	1.06065	2.0975	65.7014	5.9215	0.956049	0.275102	3.77865	3.10662	1.6415	2.15113	0.125095	0.334404	1.93349	2.01111	13.2081	34.5891	2.98253	18.7773	4.14704	2.23716
CCL8	4.00968	14.636	12.4233	57.5034	5.22109	18.3761	4.23517	2.94754	219.62	1.51522	19.7296	254.859	23.4062	7.83961	6.29679	18.9673	1.31002	17.4298	15.6725	1.53241	23.6684	22.9601	20.0352	46.9752	245.992	6.7632	90.6731	20.4222	22.4163
CCL20	0.822856	5.66554	0.859903	3.04025	0.915533	3.72371	0.58944	2.66975	5.33627	0.643966	4.28129	18.1699	11.097	0.649691	1.70993	10.7517	0.67262	6.56442	5.45277	11.6627	2.04358	5.28583	2.00954	32.333	3.38135	4.3354	6.27201	17.9749	12.6119
CCM2L	0.117292	0.472128	0.294177	0	0	0.704392	0.257767	0.0322595	1.44799	0.416684	0.702397	0.495034	0.046626	0.0763824	0.152399	0.697001	0.149451	0.119002	0.614159	0.343444	0.668808	0.923496	0.568806	0.27062	0.146815	1.49418	2.6327	0.307784	0.222354
CCNG1	22.1745	23.0294	20.1625	26.003	42.7372	35.4826	40.4232	25.7698	28.8242	34.8499	80.3473	47.9697	30.2136	25.9294	27.5048	68.2626	33.6648	28.0659	30.183	37.4164	35.484	32.7268	44.601	41.4701	53.9781	57.1936	35.5414	46.3494	40.266
CCNL1	132.803	238.53	173.519	250.715	225.03	246.791	276.417	153.758	139.949	282.474	331.565	298.666	217.697	219.88	163.262	329.022	270.282	213.358	293.329	308.107	230.962	277.973	199.116	266.323	293.564	194.929	299.585	280.086	314.304
CCNT1	38.8128	52.5636	36.5233	41.2072	58.3205	57.582	58.9447	46.0349	42.042	66.4043	80.5493	71.9398	43.7818	45.7879	39.5033	66.8532	70.4113	40.9404	56.6595	54.8969	50.0863	59.9754	58.3398	54.0673	61.4883	73.8442	46.7303	63.7321	67.9745
CCP110	14.8466	17.5212	19.5062	11.8137	20.8265	22.0013	20.714	23.2292	17.4588	21.2509	26.7523	27.159	23.313	19.9509	16.0293	26.94	20.6312	28.4598	25.2254	25.7685	29.6133	23.684	20.9796	22.3681	32.0186	22.2929	29.1919	24.3381	26.1562
CCR5	101.068	198.084	142.88	148.198	141.244	223.232	163.945	64.7441	243.594	176.182	107.169	136.196	129.107	103.483	104.356	212.864	152.337	122.486	199.863	132.382	259.014	273.721	236.135	151.421	203.782	214.868	360.757	177.658	117.048
CCRL2	21.9941	30.2687	17.0849	30.9285	27.113	32.1203	21.8988	24.9688	39.5427	30.5695	24.5083	53.5214	24.432	23.1746	26.532	47.4531	28.1467	25.2193	33.3808	27.4894	29.8363	36.0035	23.6399	37.8145	29.3449	27.1728	25.6301	32.8616	25.19
CCT8	65.2367	93.4814	77.2555	94.8119	122.06	118.661	120.025	97.4339	91.8455	129.513	110.124	108.796	116.938	80.2272	98.2616	127.595	109.419	90.5766	111.27	96.2153	120.385	153.458	157.288	121.34	130.248	160.664	101.32	108.177	102.405
CCZ1	63.2911	81.206	57.3872	76.6835	73.324	82.6274	81.5806	80.0414	72.179	75.6471	93.0003	82.6562	78.8911	66.7652	70.3007	88.5249	73.6967	70.2726	77.0945	79.5991	89.2116	89.9226	82.9015	85.909	76.9197	86.4309	78.013	75.9797	72.0794
CD2AP	40.9247	71.3963	58.5639	66.8728	68.1357	82.5736	95.7981	75.7126	80.3107	57.8433	128.771	95.4438	121.367	74.4396	60.3444	99.6251	65.8795	71.2713	60.5227	77.279	106.229	82.3437	100.235	78.9526	178.884	85.76	140.075	124.491	99.3873
CD9	14.1409	22.0326	14.3694	30.1261	23.4728	47.4268	34.6701	28.268	92.9564	34.6984	13.38	108.313	9.04544	10.4942	9.09478	71.201	31.3065	44.4707	51.5415	104.034	19.9899	53.8729	24.9367	87.4748	39.962	59.1946	25.1268	81.5402	31.5918
CD46	120.713	137.494	121.518	174.12	152.443	188.112	158.469	151.405	135.737	159.514	191.446	165.112	152.094	140.514	155.953	201.282	142.588	171.223	179.951	174.12	227.878	178.004	158.679	167.231	175.851	190.795	158	195.825	196.46
CD48	56.4303	88.2355	59.4238	68.6441	55.6	127.827	105.892	52.8182	136.227	108.83	61.1849	111.465	71.7574	71.0536	61.3478	107.098	72.2008	100.132	93.8045	87.5039	164.713	164.152	123.361	109.359	123.421	78.4669	118.045	87.439	88.5466
CD58	25.0553	42.0719	19.5515	21.9122	42.0885	47.7239	42.7106	26.4468	35.2682	49.1308	36.292	48.6255	36.9744	30.0574	18.6423	54.7714	44.314	26.5892	37.7947	44.5605	39.3854	33.3662	51.0716	61.9151	44.6683	54.714	56.2158	50.2697	44.0609
CD69	4.42116	37.1932	8.07856	27.6282	14.4265	16.0593	15.6962	9.24592	68.0697	8.44732	30.0815	36.7762	39.3057	15.9085	9.13864	55.7028	11.4902	24.0547	23.4694	9.725	20.8445	38.7918	24.9674	79.2787	205.733	22.4378	46.227	47.3284	48.5884
CD70	0.176898	0.209835	0.271548	0.332582	0.228995	0.201382	0.149623	0.237158	2.48439	0.113641	0.393281	1.03091	0.186504	0.267694	0.0611339	0.370456	0.187146	0.179073	0.076826	0.0312738	0.260092	0.524392	0.379455	0.864815	1.53589	0.50409	0.309729	0.312984	0.715891
CD80	4.42234	23.7113	12.6044	16.462	12.2283	30.4086	14.473	8.50354	74.49	10.4171	21.824	64.3547	24.5253	13.6906	12.8075	69.4964	13.0627	31.9943	24.8531	11.665	32.1028	29.7692	25.9926	35.1029	54.6171	30.0743	40.6906	28.911	16.3758
CD83	65.556	262.136	85.8319	161.033	119.487	92.7267	99.5525	29.372	182.534	127.392	122.556	119.08	158.948	156.254	71.5476	408.758	153.978	228.101	179.763	187.912	169.729	193.82	91.2128	431.639	227.127	108.695	170.041	153.561	185.252
CD163	4879.49	2597.33	4953.86	4092.84	3678.9	2647.17	2344.07	5325.45	3114.88	2208.39	2169.57	3152.4	4419.35	4588.58	5216.58	2484.08	3146.78	4034.66	3328.76	4510.49	4184.92	1443.94	2154.96	2453.04	2980.12	2986.24	3411.66	2646.51	2764.68
CD274	2.70763	4.56391	11.2014	14.3657	4.21271	14.1438	5.74523	2.32555	21.3978	2.34858	20.2782	25.8521	10.724	6.1562	8.67774	6.39444	1.53261	11.0997	13.9406	1.93472	17.5376	29.2938	19.8047	7.74922	38.9434	7.1736	22.8425	26.3299	10.6387
CD300E	165.458	483.249	107.397	104.863	146.282	583.001	224.909	164.147	732.935	473.467	301.876	196.035	138.666	98.1289	94.4519	614.586	236.103	307.856	373.759	299.696	406.561	609.002	292.636	380.126	236.339	423.603	1247.12	292.053	279.242
CDADC1	4.46743	5.29833	5.54411	4.88651	4.94395	7.34071	6.45075	6.36789	6.92923	6.51542	5.55827	6.69291	5.50186	5.61935	4.94233	7.59263	6.54432	6.25926	5.59849	6.58638	7.20826	6.74023	6.70814	5.6006	6.96371	5.73806	7.58836	6.88949	6.77122
CDC5L	46.7933	65.3111	58.1566	59.7141	75.9466	79.8077	89.9974	70.5671	60.3927	94.057	96.888	96.8399	74.415	70.792	62.127	81.9958	83.0463	75.4187	86.6713	87.6061	89.1372	95.4317	87.3833	84.0992	87.3982	88.2893	89.7052	91.2332	91.74
CDC20B	0	0.0524587	0	0.199549	0	0.352419	0	0	0	0	0.0655468	0	0	0	0.0305669	0.0740912	0.0748584	0.059691	0.038413	0.0312738	0.111468	0.120516	0.151782	0.0786196	0.110416	0.0840149	0.0387161	0.195615	0.13423
CDC42EP2	3.90751	6.13767	3.16806	3.14283	4.16045	13.6135	2.66783	3.68517	12.6281	11.5156	10.2795	7.51766	2.09817	2.55536	2.14084	9.16844	6.64449	4.09302	6.80718	4.59025	8.73166	10.4839	6.00792	8.45904	3.1349	6.29806	16.1446	3.56132	4.82978
CDC42EP4	13.9485	23.1343	15.2293	12.7165	17.6702	29.7822	12.5045	10.6044	24.6775	23.7131	59.7434	29.9809	9.55832	9.35658	9.99068	40.1944	18.6938	14.4634	18.1743	17.2914	23.4826	44.1926	22.7301	20.4383	13.1039	46.1602	25.9398	19.3777	18.2426
CDK7	9.27117	10.177	8.28223	11.441	11.0757	10.8933	11.2586	11.0653	13.0793	11.5156	15.2943	14.9934	12.1228	9.51504	12.4709	14.5531	9.11389	9.22512	13.0285	10.9681	13.7477	12.6376	12.6471	14.3396	14.6367	12.9139	13.2409	13.2065	15.5634
CDK14	15.2353	25.4949	12.9664	23.611	29.3869	26.5661	22.7881	29.2329	23.2092	37.1607	75.7059	37.7745	24.2921	20.1383	9.37997	45.0201	28.107	17.2535	26.5145	34.0348	20.6216	33.3891	28.5166	36.8994	41.3237	33.3345	47.3885	58.7279	35.6801
CDK17	40.461	54.0324	38.311	42.5156	53.521	59.5342	50.7102	38.0797	67.0359	57.5403	57.9619	54.4535	49.983	60.4435	37.5853	70.0853	52.1691	45.2715	50.284	53.6018	61.3446	44.6904	50.2905	51.3999	69.9533	64.7184	58.3452	68.1003	65.8568
CDKN1A	101.26	288.208	160.53	152.637	187.677	223.957	202.244	122.162	567.764	219.82	182.891	221.508	164.357	117.128	181.446	345.948	202.661	193.463	227.106	140.412	304.159	320.484	252.806	188.064	640.5	200.703	441.17	255.942	167.337
CDKN1B	52.5625	64.6816	46.4121	64.1004	57.3147	93.3851	71.0421	57.6487	69.2253	61.1768	91.3471	47.7129	41.6836	44.2217	59.5931	72.154	43.4667	47.5127	62.6979	81.145	61.7161	67.0308	51.7056	57.9561	76.7247	56.9647	83.2783	67.6137	88.4449
CDKN1C	3.12093	1.88851	2.28553	7.88423	2.83882	4.37709	1.70322	3.07225	7.69334	2.5001	28.3887	10.7609	0.652764	1.60549	3.02322	8.03017	2.20655	3.34016	2.95481	3.43633	4.12432	3.16992	2.19833	5.86614	10.6328	7.73478	6.69789	5.09045	8.13418
CDYL	28.6077	30.1637	25.7745	29.7368	27.8634	28.3788	32.9174	26.6115	32.5521	31.7059	37.9242	52.4766	26.2038	29.458	27.8852	47.4349	30.5101	31.0591	28.9225	28.4044	27.7927	33.6347	29.7645	31.3567	32.5204	32.7723	29.5791	31.3836	28.2339
CEBPG	28.3956	34.7801	31.1602	34.433	39.8309	47.2153	47.9776	21.7391	39.1717	51.1764	59.8979	72.9996	32.5449	29.5093	33.6881	45.0628	38.2549	35.018	50.0694	34.3885	46.4822	49.5656	52.6564	40.4359	44.3139	57.6704	41.6972	59.7161	50.737
CENPV	0.294403	0.367211	0.271548	0.329461	0.366321	0.754886	0.549339	0.168318	0.247613	1.17429	0.938017	0.473191	0.186504	0.305868	0	0.514061	0.411544	0.148974	0.345417	0.124717	0.222936	0.493136	0.379204	0.468685	0.396738	0.323998	0.387161	0.505133	0.804469
CENPW	2.16915	3.09506	2.30816	4.4643	3.79921	3.76715	2.53168	1.56048	3.12252	2.87891	3.8944	3.39107	3.35707	1.94834	3.01756	3.12499	2.5774	4.34997	3.67881	3.61661	3.45551	5.4152	3.25591	5.06012	3.96656	13.9267	3.32958	3.65355	5.43188
CEP70	0.889106	1.7836	0.859903	8.08539	1.98619	1.18896	2.63736	0.817451	2.3165	1.06065	22.0268	6.40102	1.16565	1.15817	1.10539	6.48732	1.31349	1.09152	1.64605	1.97403	1.11468	2.20005	2.55482	4.12176	2.52857	15.7977	1.39378	4.3906	3.79438
CFAP43	0.111745	0.0524587	0.135774	0.586649	0.0447589	0.146726	0.0902977	0.119857	0.650525	0.0757608	1.06542	0.448215	0.0932519	0.0755025	0	1.56364	0.558874	0.264936	0.0724824	0.24471	0.148624	0.536789	0.41376	0.820844	0.879381	1.96748	0.0774322	1.27992	0.389518
CFAP47	0.0578991	0	0	0.0919717	0	0.0999479	0.0946847	0.0311794	0.743251	0	1.57487	0.365556	0	0.0380728	0.0604076	0.951743	0.298991	0.0590576	0.191316	0.468161	0.074312	0.356823	0.151154	0.0710383	0.0725729	0.0958675	0.425877	1.83011	0.131959
CFAP54	0.292269	0.314752	0.203661	0.546662	0.320163	0.30029	0.394813	0.196798	0.450515	0.265163	1.85916	1.65099	0.326382	0.420256	0.151092	0.898678	0.672664	0.237244	0.459159	0.873398	0.297248	0.81443	0.302058	0.453522	0.434346	2.49008	0.619458	1.42675	1.47108
CGGBP1	57.1485	61.5865	58.3376	71.6522	79.6166	95.2386	92.3898	71.7767	62.2432	95.2691	101.086	98.4844	88.7292	66.0558	59.7063	78.9385	71.6454	59.443	62.6501	86.5748	77.0615	77.544	92.6031	77.7521	103.894	81.6242	93.0348	106.941	113.249
CH507-42P11.8	10.8928	83.9339	37.2474	29.8502	14.0935	25.2213	32.3074	52.7983	71.0741	22.3873	38.6574	114.987	40.4247	37.9242	34.6119	82.1789	25.6454	78.6581	20.1143	29.331	40.0542	64.3926	50.8788	125.298	140.57	50.2244	41.8908	81.6282	91.0273
CHI3L1	1.8888	2.09835	4.45792	2.27646	9.9746	9.47555	3.64449	2.32875	8.00518	3.56076	12.072	28.8549	1.49203	1.8648	1.36722	66.9219	2.37182	10.3225	9.75525	3.20192	3.3812	19.1143	3.34357	29.7843	4.88985	44.721	13.5894	28.1744	8.29023
CHL1	0.23373	0.104917	0.339435	0.450009	0.595029	0.653006	0.602322	0.468915	2.1076	0.568206	104.911	2.41515	0	0.152629	0.640453	42.6907	0.373408	0.625488	0.61311	0.842502	1.44908	12.8317	0.492037	1.98964	1.5799	5.35865	0.193581	3.03426	6.75168
CHMP1B	75.5279	107.645	63.6328	133.346	92.5388	103.272	98.249	93.1907	88.3671	92.5418	100.508	88.4261	81.3157	79.3322	82.1703	144.356	77.0522	88.2085	110.042	94.2106	80.7028	93.8767	66.976	98.6416	179.139	85.3446	102.946	99.7626	136.871
CHMP2B	33.7391	36.144	33.1515	35.1339	43.4911	44.4307	40.1683	38.5206	38.3002	44.0928	53.6748	49.0077	43.2223	37.9573	41.1312	55.4546	37.3847	30.8562	42.0253	44.8141	42.9895	38.9138	42.4359	37.9575	52.9141	40.9902	45.2978	48.3058	51.5394
CHMP5	46.5459	38.767	46.9326	59.6947	41.8801	58.9976	45.2309	53.2728	95.2244	35.5318	67.9503	102.834	77.6322	48.6192	63.871	70.6122	31.1891	57.5395	55.1674	46.8045	69.9648	56.2433	53.9432	64.8595	119.213	57.1984	85.7175	72.6433	63.9211
CHORDC1	15.5456	30.6359	25.2993	20.0342	35.8273	44.4177	42.6811	35.4105	33.735	59.7374	88.6518	54.699	32.5916	33.1626	30.3402	75.0388	56.885	27.6087	34.3172	39.3544	33.7748	39.5427	57.3708	53.703	57.2104	43.627	51.5699	50.3443	74.8807
CHRAC1	18.7464	24.1835	13.4643	21.6176	20.2325	23.5173	22.3194	18.8792	22.3604	22.804	20.8267	19.1945	18.6504	15.5926	14.2314	22.8779	23.03	16.3474	19.8148	20.3028	19.8041	20.9167	23.7164	20.8926	22.1599	22.4381	26.6367	24.4822	21.7886
CHRNA4	0	0	0	0	0	0.10032	0	0	0	0	0	0	0	0	0	0.0313244	0	0	0	0	0	0	0	0.0355192	0.0364721	0.447005	0	0	0
CHST2	6.87437	14.636	6.10984	7.86823	4.80476	9.90091	16.0478	2.91904	8.27499	11.705	8.23036	14.2028	6.66751	6.11481	3.10105	7.1448	7.13876	6.19323	7.70371	7.01477	5.16468	17.7653	13.9495	18.8901	19.5267	7.20083	24.5073	12.3583	11.9835
CHTOP	48.0413	49.7308	41.7732	56.4925	48.3314	50.7651	62.0671	40.1	56.2294	55.7599	49.059	52.3882	46.8591	44.7125	44.8022	59.2799	49.7009	44.8925	58.3677	52.1815	55.6597	57.511	57.1084	47.1383	50.3176	64.2834	46.5368	57.2359	53.5947
CIR1	12.6427	18.5704	21.0676	20.1313	18.2679	24.2925	20.7208	20.9507	21.5464	18.9402	33.1977	34.7965	23.313	23.2838	18.4692	26.8532	16.7538	23.9153	27.6712	24.4251	31.8055	25.5537	24.3784	22.3545	32.1527	24.0474	32.9861	24.7936	26.5477
CKB	1.10134	2.83277	0.995677	11.7061	1.04641	3.30554	1.8297	1.10284	10.9034	1.36369	75.6559	37.0023	0.932519	0.94451	0.82561	26.5295	0.880544	1.39546	1.12413	1.78611	2.63808	10.6469	2.39563	7.87221	4.75228	11.5441	6.07843	2.37988	4.25367
CKMT1B	0	0.157376	0.022629	1.25149	0.0775552	0.193535	0	0	0	0.113641	1.83094	1.62465	0	0	0.921276	10.6252	0.00281875	0.338396	0	0.48895	0.037156	0.700629	0.064689	1.64705	0.237032	21.6671	0.0387161	0.455998	0.403854
CLCF1	1.9786	2.36064	1.13145	3.39993	1.87335	2.19692	1.01298	2.30515	3.92422	3.59864	10.5763	12.4999	0.885893	0.951887	0.776874	7.09059	3.5449	1.20808	2.93938	1.41535	1.48624	3.29747	1.91978	5.15963	0.996886	4.29909	4.60722	2.29068	2.04707
CLEC4E	9.78834	19.0425	6.8566	7.48309	5.45009	32.775	28.6112	24.7661	37.3486	27.3496	21.5321	91.2933	7.32028	6.57762	10.1788	23.4499	14.6348	17.4596	53.0484	49.6314	33.2918	43.8254	17.4929	28.7748	15.1396	18.1472	63.1847	29.7726	22.5058
CLIC4	92.3196	90.1765	106.175	134.08	198.551	180.955	107.8	107.914	123.96	124.21	235.522	125.474	118.989	101.348	120.33	161.508	116.173	134.724	116.944	148.25	169.097	132.06	168.058	141.799	150.216	163.654	180.92	202.771	195.33
CLK1	83.5276	113.993	71.2362	102.274	89.8693	118.774	118.247	91.6365	100.885	123.073	134.239	168.258	98.2409	106.127	80.9858	169.37	124.068	84.849	123.547	116.94	114.143	104.067	98.3866	140.734	139.408	117.442	110.225	127.136	129.142
CLNS1A	42.9917	52.0915	40.2797	43.9123	51.989	68.6116	74.2167	48.2377	51.3122	51.3658	56.7173	63.0553	45.7867	39.9646	51.8681	58.4696	50.2468	63.6729	53.4245	61.0926	63.5739	72.9312	67.5214	56.2665	55.0375	68.809	46.1496	61.9386	55.215
CMC2	11.866	13.5868	14.9578	16.9309	14.9687	20.4592	14.5285	13.3021	22.8104	13.1445	17.3355	21.4498	16.4123	14.6013	14.8859	19.7799	15.215	16.3882	14.6805	13.1888	20.2872	19.7896	19.2118	17.9584	23.1431	17.4178	10.9954	17.2388	16.1905
CMYA5	0.479489	1.20655	1.26723	0.889274	4.2507	2.53195	1.6193	1.15781	2.96495	2.04554	9.39136	2.44018	1.53866	2.09519	0.698746	3.08124	1.70052	1.22311	1.23168	2.04999	2.48945	9.11478	1.14618	4.15672	1.69088	3.34142	1.4325	14.2551	3.11251
CNBP	232.402	254.11	198.615	233.878	297.604	292.448	272.505	202.316	323.765	285.201	262.726	255.247	241.849	197.43	258.352	359.598	251.339	215.721	272.703	264.36	294.424	256.665	308.705	295.328	251.859	307.114	272.329	282.316	278.192
CNKSR2	0	0.157376	0.0452581	0.161609	0.274687	0.301627	0.45702	0.133899	1.28236	0.0378804	3.09486	0.200795	0.0932519	0.114624	0	0.0672258	0.037164	0.268229	0.153203	0.0619806	0.222936	0.789995	0.11346	0.27062	0.20545	0.570012	0.116148	0.659891	0.848759
CNOT10	21.5108	22.872	22.4027	22.8632	25.315	27.3387	29.1822	23.3674	25.328	26.4405	26.7833	28.36	25.7842	22.8575	22.7854	27.5072	24.0377	24.2522	23.6896	26.3324	21.4762	26.9253	27.7725	25.0487	27.7415	25.8937	22.7264	29.3545	26.1585
CNST	37.4685	46.6882	39.5103	43.2552	44.4095	57.3796	55.1311	39.3366	47.1065	57.313	68.5171	40.2384	42.2431	39.5275	40.8354	64.3159	51.7261	48.7721	52.407	50.9878	57.6661	53.9355	48.7054	44.6646	43.9357	56.7331	38.7935	45.8415	51.7046
COL7A1	0.93716	2.30818	1.47089	0.91845	4.02926	2.31151	1.17879	1.71193	9.09723	2.23494	5.06067	6.44645	0.69939	1.06978	0.759889	3.89637	1.79399	3.27927	3.03021	2.43378	1.59771	2.54092	2.34892	9.35031	2.82893	14.8608	4.37492	3.15696	3.25286
COL9A2	0.493357	1.88851	0.746758	9.9039	1.64249	1.5347	3.3386	0.955761	6.2215	0.643966	28.3117	20.2975	0.512886	0.261771	0.769321	3.41521	1.40684	1.8581	3.58461	2.06227	0.705964	2.73396	1.79942	3.58701	4.37991	37.7595	2.47783	5.40864	1.66551
COL13A1	0.0586459	0	0.022629	0.0309173	0.0457453	0.0501226	0.0309785	0.0330696	2.6908	0	0.220105	0.121693	0	0	0	5.44227	0.149584	0.268419	0.652796	0.406275	0.074312	2.97849	0	1.29495	0.146848	44.6869	0.0387161	0.114769	0
COMMD2	22.0307	23.1867	17.9222	35.4557	28.7481	29.0429	29.4569	25.0002	23.5267	27.539	37.2852	26.7195	30.9596	25.2268	24.4592	37.7644	23.4343	23.1714	25.449	27.6051	27.6441	27.7719	30.612	25.837	30.6176	34.5787	29.8501	32.9446	32.4443
COMMD6	20.3045	22.9244	18.4879	19.4056	21.3817	24.1389	31.1885	19.5183	18.8064	23.7131	24.994	20.4814	19.8627	17.6617	18.0387	24.0347	23.3398	16.2428	19.525	24.5469	21.922	23.9004	26.9565	24.1362	24.7246	23.2697	19.3193	26.4064	23.8104
COPS5	27.8921	28.5375	24.1904	30.4423	36.7112	36.4192	37.8988	31.5854	33.8102	34.3954	40.5545	41.4756	36.7879	26.3302	31.8324	46.9445	32.5525	33.5666	33.299	33.6097	36.7473	37.299	39.4326	34.9032	40.2486	39.2966	31.9408	39.1921	32.7721
COQ10B	24.9263	26.1244	24.4394	28.2515	23.3907	28.4432	27.4242	22.8817	29.6256	29.5088	27.3413	32.6489	34.3633	24.6159	23.1185	33.7569	22.2018	18.6983	24.4547	27.5794	24.8202	26.8415	33.917	31.6209	47.8324	24.8429	32.4828	36.2038	39.2139
COX17	10.6357	12.6425	12.0386	11.4029	11.7084	17.1512	12.9003	11.7162	16.7492	10.7959	8.54385	17.9549	11.5632	11.1897	14.9429	14.4171	10.2158	13.3436	16.2965	14.7699	15.9399	19.0754	13.6038	16.5739	15.7442	15.0522	15.138	15.9638	12.7709
COX20	21.7643	26.4916	21.2487	24.5218	31.226	24.9847	22.9112	21.6502	24.8238	27.3496	29.5567	24.6971	29.9805	21.4071	21.483	25.7325	23.9327	16.1149	27.1975	21.5006	25.6005	23.9771	29.9078	27.9648	31.9987	32.2303	27.4497	35.1704	25.0773
CRBN	24.7392	30.0588	19.5515	28.5083	34.8486	49.7733	37.4456	29.51	32.7013	40.3047	38.9846	39.6749	32.1719	28.9832	29.1734	36.7618	35.0976	30.3968	32.4788	34.6279	48.6001	31.5993	38.9166	36.8025	36.0477	34.7065	35.9673	35.2305	38.6466
CREB3	21.9332	22.5572	21.3165	28.8226	27.5867	30.8882	23.3005	20.0102	36.0083	26.9708	31.9583	36.8884	24.6651	20.0486	26.5936	31.0135	20.1002	28.3663	28.1463	21.9207	25.3032	33.0364	26.7601	32.6915	30.5588	24.3032	30.276	24.9147	24.7646
CRTAM	2.94808	4.30161	4.43529	4.75436	4.62567	9.46481	5.95635	3.96339	8.40509	4.81081	3.9266	2.83271	4.47609	3.74768	4.06526	7.29569	5.502	5.31237	6.03069	4.56578	8.21148	8.16479	6.07116	4.79428	6.14937	5.791	2.24553	8.33147	5.86091
CSF1	5.32973	3.72457	8.07856	6.65318	5.58141	9.64115	3.14883	3.87239	14.1738	5.34113	15.0398	22.4426	6.24788	6.26595	4.19362	34.9906	4.77595	8.27557	10.6918	5.12814	5.68487	14.7222	9.42716	37.5983	15.6493	47.8324	9.25315	17.116	18.7599
CSRNP1	70.4522	224.785	77.0745	140.501	87.4147	71.0345	122.541	57.9231	189.803	108.414	115.013	125.951	120.435	110.385	66.4175	166.153	106.671	127.432	125.892	119.11	94.1905	153.419	85.9591	201.615	233.539	58.1321	171.861	118.896	157.97
CSRP2	0.116972	0.524587	0.339435	1.3233	0.961619	0.402096	0.481623	0.505765	1.90284	0.189402	11.3772	1.42936	0.46626	0.2293	0.274449	4.99086	0.598469	0.715722	0.69076	1.125	0.334404	0.960497	0.189163	3.2952	0.62491	2.78736	0.658174	1.32238	1.60871
CTAGE1	3.76016	5.77046	4.29952	3.8911	6.22638	6.48506	6.73302	4.43756	5.89469	5.37901	6.45247	5.92334	5.40861	4.77808	4.17837	7.18857	5.49643	5.9013	6.05967	6.86813	8.9546	5.82448	6.74627	5.64219	7.71476	5.159	5.65255	6.46174	6.41396
CTAGE4	2.16806	3.56719	3.64327	3.89196	4.1097	5.23567	4.50457	3.8478	5.49064	3.8638	6.80126	12.4719	3.4037	4.15685	3.58801	13.5204	4.87312	6.07519	5.28841	3.65724	4.68166	4.36997	5.23168	4.04365	4.64168	6.34795	4.95566	4.18283	8.03336
CTAGE5	29.6509	38.1899	32.7895	29.6681	36.3072	44.2064	42.1773	36.452	33.3663	42.8048	44.8566	38.4066	36.3216	34.3688	29.5425	43.0961	37.0642	38.1619	42.1682	45.1929	49.4546	40.1687	42.6108	34.5421	49.4594	40.5487	39.5679	38.5318	43.7484
CTAGE6	2.60333	4.24915	3.73379	3.59099	4.25088	5.65412	4.63616	4.54849	5.36859	4.73505	7.25934	9.89287	3.49695	4.23691	3.97014	11.3168	5.25674	6.1184	5.95723	4.7092	5.53624	4.85186	5.35877	5.02912	5.27936	5.34592	5.18796	4.63955	7.14167
CTAGE8	2.22841	3.56719	3.62065	3.86885	4.06414	5.23664	4.50639	3.85131	5.45192	3.90168	6.87437	12.3587	3.4037	4.08059	3.55838	13.7575	4.91112	5.92679	5.32779	3.78356	4.60734	4.41662	5.2325	3.93558	4.71649	6.21912	4.95566	4.23322	7.94683
CTAGE15	2.60247	4.35407	3.84694	3.71778	4.25074	5.65352	4.70199	4.44469	5.44975	4.69717	7.10343	10.0123	3.5902	4.27501	4.03069	11.6781	5.36867	6.0582	5.95663	4.80227	5.46193	4.93054	5.43415	4.7872	5.38975	5.06975	5.18796	4.47613	7.31883
CTC-398G3.6	0.76421	0.839339	0.792016	0.548223	0.549194	1.35769	0.850893	0.502255	0.782179	0.909129	1.37377	0.841749	0.46626	0.573257	0.395772	0.938012	0.597894	0.864126	0.612961	0.65467	0.631652	0.616846	0.491911	1.1233	0.656344	0.857824	0.851754	0.959009	0.531923
CUL1	47.1694	117.035	72.8429	91.9696	64.0525	94.5651	129.285	80.3606	157.648	78.1472	107.967	101.699	107.426	76.6559	88.1642	99.5742	65.6754	106.357	81.1968	74.4805	132.647	181.325	163.474	101.776	184.642	110.118	143.482	148.817	105.47
CWF19L2	17.1554	25.4949	20.9997	15.3405	26.3598	32.0861	32.5695	26.5927	22.2483	27.9557	39.7235	38.1512	28.1621	29.58	20.3359	36.445	30.1924	32.2206	28.4555	32.2919	42.1349	30.3751	32.5616	31.6842	32.7452	34.4111	31.3213	33.5185	36.0726
CXCL9	1.64923	21.4031	50.5759	15.4185	9.20531	123.194	19.6854	14.6653	15.5653	8.44732	32.0652	10.2456	12.8221	7.57162	30.3823	10.2792	3.06844	248.582	24.5062	16.6673	53.8019	276.439	123.094	36.1128	63.8354	36.9153	41.0391	94.9368	22.4572
CXCL10	2.47358	35.8817	40.5512	47.1382	26.7004	140.764	29.3176	13.07	649.785	10.0004	76.2096	806.848	43.4554	12.3899	51.6255	115.624	4.52769	147.704	98.9882	16.1659	149.367	274.5	189.878	171.134	386.151	111.025	204.034	225.95	48.2716
CXCL11	0.117612	4.45899	3.91482	2.95764	2.3815	19.987	5.13977	1.42214	22.6487	1.5531	11.1009	143.914	2.47118	1.33842	2.84251	11.5548	0.598734	17.8176	6.99094	1.78232	14.1936	34.5997	21.3252	21.6181	35.1782	13.6014	24.004	16.9768	5.81594
CXCL13	0	1.31147	0.565726	0.0665164	0.228995	0.503456	0.465881	0.0677594	0.662503	0.340923	0.622695	7.11918	1.35215	0.19121	0.244536	0.92614	0.112288	5.58111	0.845086	4.4096	0.37156	2.35958	1.89728	2.67307	1.6528	0.462082	1.97452	0.665091	0.357946
CYCS	54.5383	75.0159	52.9519	78.4287	95.7574	101.586	104.543	49.2122	67.0035	95.6101	99.6663	59.276	66.2089	50.1556	48.0436	103.089	100.775	57.1889	130.571	69.3387	62.2735	82.9726	86.4314	86.3424	120.209	83.2474	103.527	100.917	100.883
CYLD	70.7426	101.77	89	100.288	103.071	122.447	142.787	94.3197	109.425	114.058	124.202	139.307	125.517	102.276	87.9413	117.919	97.9713	112.856	121.675	110.621	150.593	134.549	139.598	141.621	168.31	101.177	138.023	147.732	153.586
CYP4F11	0.112999	0.0524587	0	0	0	0.307901	0.0122877	0.312568	0.290366	0.0757608	1.12372	7.04286	0.0932519	0.142832	0.3233	2.64871	0.0858103	0.320205	0.531336	0.600156	0.260092	0.781885	0.000347322	1.74723	0.508374	4.2428	0.116148	1.28055	3.26446
CYP4X1	0	0.157376	0.0452581	0.100747	0.0442925	0.0944482	0.0194287	0.0450769	0.148279	0	0.394821	2.8627	0.046626	0.0368206	0.0244663	1.31162	0	0.114061	0.339426	1.55575	0	2.25384	0.108564	0.132866	0.0660713	1.80506	0.154864	2.27458	0.025668
CYP27B1	0.821576	2.09835	1.33511	1.13517	1.00692	1.35658	1.24822	0.803122	0.986114	1.40157	2.01546	3.90249	2.09817	0.955423	0.730919	2.10631	1.38324	1.69885	1.95629	1.40382	0.854588	5.534	1.70523	4.76774	1.02631	3.03899	1.93581	3.60637	1.46812
CYP51A1	33.8203	68.7733	25.5934	39.8883	78.1449	72.8596	84.7623	40.7855	50.7854	116.103	66.8521	51.2146	47.372	33.7737	33.6077	73.2473	46.3655	40.3499	48.0658	50.3899	54.7308	109.485	94.8203	53.1586	68.0227	67.6486	82.5815	68.8505	49.4118
CYTIP	76.4182	214.031	79.4958	89.9184	152.282	179.33	186.018	170.377	190.839	193.834	173.554	112.658	100.852	109.907	108.389	228.813	140.583	163.493	174.97	287.092	228.881	192.079	155.234	207.112	125.326	157.231	240.892	209.491	158.656
DAPP1	36.9228	56.9701	39.7366	52.6229	51.3325	75.4339	92.4084	33.2817	71.0831	60.1162	58.7508	67.8101	51.2419	41.7142	42.1491	58.823	42.6116	65.6609	64.8069	55.4364	76.3184	103.991	96.6944	58.4602	89.3067	52.7245	78.555	80.2356	79.0467
DCANP1	0.235757	1.25901	1.19934	0.36506	1.83194	3.87653	5.06905	0.440166	1.86308	0.606086	2.0944	2.49715	0.512886	0.688339	0.580699	1.11022	0.785968	4.41707	3.61075	1.25086	2.48945	7.5665	3.56682	5.42399	1.36119	2.01334	1.16148	4.34179	0.984124
DCHS2	0.116758	0	0	0.0579332	0	0.049528	0.0295753	0.0309094	0.0391348	0	1.14571	0.92756	0.046626	0	0	0.172641	0.0743721	0.327604	0	0.0302345	0.037156	0.476899	0.0752006	0.463378	0.735458	0.260882	0.0387161	2.49434	0.400191
DDB2	10.6087	13.7442	18.7821	15.9265	14.6548	20.7891	17.2646	14.2165	48.7669	9.6595	19.0563	30.3495	17.5314	13.4986	15.8302	19.394	14.2958	31.096	17.3591	14.225	40.9088	23.1842	19.5769	17.8889	52.1167	26.236	30.1211	18.5027	14.4859
DDHD1	26.3109	71.5012	54.3776	48.4805	54.8594	79.3623	83.37	55.1393	59.1205	51.6688	71.5259	67.1825	62.1524	57.6232	43.0981	73.8852	54.0283	78.4061	41.6836	69.2612	75.9097	56.6091	91.9904	74.3165	96.7685	64.3759	65.6625	86.7465	79.6327
DDIT3	13.5034	17.9409	12.4912	13.9759	15.6954	18.7842	11.6841	14.2491	21.7991	21.8191	20.9796	61.9961	14.9669	15.4701	16.3877	42.6991	22.4607	14.1159	27.5628	12.1338	13.6734	18.0131	17.5504	24.925	23.6529	18.3167	14.5185	16.2974	22.6479
DDX3Y	3.05823	4.19669	3.73379	4.23178	4.53276	4.62622	5.52155	4.51963	4.99469	5.22749	5.20767	6.49459	4.70922	4.62601	3.69315	5.80443	5.61106	5.9345	7.52333	5.55964	5.9078	7.09038	4.92821	7.09752	6.08465	4.64671	4.5685	6.97714	5.30741
DDX5	644.48	869.293	712.158	879.668	847.527	1019.28	1040.81	623.787	728.012	963.942	873.411	880.024	917.552	817.114	729.58	894.737	937.931	933.661	1065.99	961.064	1034.39	1097.04	863.751	910.275	1054.85	888.327	1006	938.458	952.39
DDX17	409.035	530.777	405.625	532.334	522.469	598.424	622.734	438.317	519.737	686.695	570.934	538.346	450.5	473.141	463.847	638.457	602.178	537.651	575.017	586.194	606.943	607.277	481.584	533.607	501.677	537.759	525.803	585.907	574.107
DDX26B	17.0812	29.7441	20.6829	24.1071	27.5679	33.1646	33.1711	18.6199	30.9769	37.691	31.3721	34.3317	27.3228	28.5255	20.7727	30.1008	31.7695	27.9242	31.6391	30.8817	37.1932	41.1023	33.7984	29.1516	36.729	39.0373	38.2128	34.9399	30.8774
DDX50	21.5767	28.6949	25.0277	24.8429	35.4378	36.003	34.2842	30.6013	33.1259	34.5848	41.9625	36.8468	32.1253	28.7478	28.017	40.8068	34.109	32.3146	37.139	31.874	38.5679	36.0412	38.4013	39.8392	39.6168	49.8239	30.4309	36.14	35.6588
DDX58	30.9051	106.544	44.5339	105.15	63.1741	136.973	128.357	59.9774	339.038	52.237	193.074	431.023	199.466	87.0883	51.1756	251.347	32.8298	94.7182	120.19	62.741	212.161	114.968	163.104	194.987	380.04	135.081	282.357	132.929	121.742
DDX60	46.7368	137.179	74.2685	87.3347	77.4683	179.988	176.903	116.155	179.596	85.3445	164.973	237.26	244.833	134.857	75.068	126.034	54.925	129.087	106.228	101.921	231.296	140.379	230.778	188.706	394.09	196.176	252.003	243.294	180.775
DDX60L	135.976	378.384	149.487	151.695	250.374	270.315	407.932	216.784	433.826	411.911	321.216	514.843	432.969	325.851	129.228	488.449	272.198	225.448	251.142	197.348	329.611	242.092	501.188	256.828	781.647	320.797	646.094	480.308	360.864
DEDD2	45.8337	45.5341	39.3519	37.0447	43.2632	76.002	39.0883	38.91	67.7944	60.2677	56.4235	54.4906	26.8566	38.1878	50.6114	77.864	44.4241	44.3205	55.5897	49.2921	50.5693	56.889	39.8974	56.8732	39.2232	58.7783	48.1241	40.5349	53.3433
DEFB1	2.41675	2.78031	1.19934	1.29083	3.02259	5.08431	1.3851	1.72571	44.0134	0.795488	5.1206	9.43819	1.95829	1.22361	1.00813	15.4389	1.45938	5.07323	7.18263	4.69031	9.289	16.9911	2.9972	6.16557	20.7739	13.6283	12.8925	14.6251	6.79915
DEK	95.3663	118.609	124.369	108.928	163.904	159.865	162.3	133.078	130.319	164.249	190.195	181.779	189.208	133.641	130.17	172.554	130.414	131.24	142.469	162.796	175.228	151.325	173.366	177.262	253.321	173.336	207.363	227.553	190.026
DENND1B	18.597	55.3964	31.047	29.5008	51.5636	59.4328	60.9481	33.8557	46.9675	39.3956	44.7295	87.5002	55.9045	36.7065	30.6034	54.5866	43.9268	58.1175	40.0393	45.2523	50.8294	51.1761	86.8739	61.9303	134.502	57.4071	73.5219	105.65	64.174
DENND5A	156.325	206.163	169.175	173.854	205.527	285.683	172.784	168.946	330.704	265.163	229.964	249.52	159.134	181.555	189.989	287.016	199.077	261.201	289.095	246.213	257.305	301.276	190.952	264.861	170.129	241.953	311.161	279.525	224.82
DERL3	0.513945	1.36393	0.633613	1.70669	1.23376	1.75043	5.32833	1.58383	0.961332	1.25005	2.98682	4.76257	1.49203	0.494489	0.783338	6.82197	0.779073	1.24357	1.44794	1.39249	1.5234	2.09509	1.31824	2.43611	1.55795	0.996829	1.04533	1.97658	3.81226
DGKE	3.99293	5.19341	4.09585	4.50038	5.30988	5.87876	7.95455	4.49749	10.4848	6.3639	15.9979	8.52434	3.17057	3.85978	5.06271	10.897	5.86944	5.12348	4.32891	8.11634	5.64771	7.0845	5.71992	7.54638	12.6516	6.87788	6.15586	6.24099	14.5506
DHRS13	1.63472	1.88851	1.9461	2.0424	2.14981	2.40522	3.07886	3.51606	3.28092	2.53799	12.3397	5.94087	2.42455	1.45061	3.56522	6.382	2.87528	2.3481	3.75302	3.51948	2.04358	3.57026	2.15329	6.99908	2.95319	3.99142	2.51655	4.32743	4.79752
DMRTA1	0	0	0.0678871	0.37725	0.091096	0.199301	0.0619472	0	0.0356242	0.0378804	3.61651	1.41428	0	0.0377682	0	0.375463	0	0.0579174	0	0	0	0.0679198	0	0.41118	0.108377	0.419656	0.0387161	0.210472	0.127871
DNAH8	0	0.209835	0.0905161	0.0332582	0	0.251728	0.201747	0	0.124219	0.0378804	0.852109	0.419833	0.046626	0	0	0.148182	0.112288	0	0	0	0.148624	0.380915	0.189728	0.117929	0.0306169	0.126022	0.0387161	0.117369	0.0447432
DNAJA1	105.435	158.058	169.831	180.034	169.292	257.833	182.4	177.408	282.272	235.086	294.777	242.131	190.094	148.114	185.49	333.604	180.903	192.086	212.813	180.233	243.52	306.403	240.654	290.569	315.729	203.166	271.361	247.878	258.684
DNAJA2	47.3265	54.3997	57.4777	66.2839	63.4439	65.8133	70.7507	58.3766	67.3123	67.8059	65.7919	73.0971	74.1819	58.8609	65.5522	75.0205	59.4295	60.4676	72.2681	63.9966	72.2684	82.6501	73.4587	71.1837	82.9477	71.4297	66.7466	75.2909	71.3871
DNAJA4	15.4799	18.99	20.8866	21.4783	15.4295	18.9103	16.4293	26.7953	40.9378	30.1149	57.0259	47.6585	11.5632	16.6308	42.6523	127.246	22.4833	29.3214	20.0318	25.901	16.7574	43.0779	30.6434	57.8604	32.0763	18.7374	23.3458	44.9583	83.7441
DNAJB1	82.8484	114.517	99.2736	100.124	120.199	159.057	98.0458	144.743	236.669	170.272	439.879	447.871	86.2114	92.5568	304.136	707.047	148.049	148.506	177.333	181.242	150.928	239.404	129.19	537.389	167.411	212.437	130.783	259.251	509.51
DNAJB2	16.1638	19.2523	23.6473	28.4232	24.3923	27.8646	20.244	20.0473	32.5379	22.2737	34.2033	36.4702	17.4847	21.2832	24.7143	41.1913	22.6362	27.4219	30.6142	23.795	25.3775	20.6801	17.8451	26.454	25.5694	41.9829	27.1013	29.772	25.8494
DNAJB4	8.34777	7.65897	7.35444	8.96029	13.3233	15.4887	10.3387	11.6242	13.9048	11.8187	35.6072	19.9544	10.6307	9.82416	17.8644	31.9573	13.2768	9.20718	10.6994	15.9584	10.478	11.2028	10.496	30.0095	19.9471	15.2031	12.7376	23.9718	38.4251
DNAJC1	23.9939	30.0588	29.644	32.4891	28.8426	36.7579	25.0914	28.2286	30.4336	27.1602	32.4786	24.0796	27.7891	27.4858	24.0736	31.1333	27.5961	25.3604	28.8799	31.9987	32.4372	27.7378	25.2719	28.9866	32.971	32.8408	36.1996	30.8941	29.2596
DOK5	0.209515	0.314752	0.746758	0.572208	0.728355	0.837517	0.42496	0.577017	3.75838	0.227282	1.75712	3.15654	0.046626	0.0340625	0.471132	5.8299	0.10137	1.984	0.634523	0.477044	0.334404	3.79241	0.401897	3.97958	0.901157	3.20388	0.309729	1.11613	1.55467
DPM1	16.0129	17.5737	13.849	22.495	24.5241	22.4043	22.5969	18.0327	23.9858	22.6903	29.7705	30.3581	22.194	17.7597	21.299	30.4279	23.4085	18.2696	25.1364	22.5774	26.2693	25.7749	28.6781	30.9369	27.1725	30.5913	23.4232	25.3572	27.2557
DSE	330.078	576.364	266.004	327.399	437.241	408.948	503.452	337.85	407.166	574.229	423.614	387.933	447.936	369.645	269.928	418.551	479.874	408.756	514.533	462.308	359.521	502.211	536.846	525.795	605.765	367.873	613.108	640.221	540.694
DTX3L	210.68	315.119	270.824	325.841	215.96	327.706	323.977	247.111	552.432	252.738	273.256	408	386.063	266.625	248.666	413.345	186.402	318.745	322.937	234.954	457.056	414.216	428.745	274.705	579.666	319.661	469.2	409.034	313.297
DUSP1	949.942	2749.1	1104.89	1744.5	895.984	1373.72	2062.83	1546.83	1857.34	2028.57	1473.74	1075.38	1348.75	1064.38	1328.59	2003.82	1342.89	1825.34	1789.82	2267.84	1618.18	2343.23	780.435	1868.95	1895.53	955.725	1848.15	2057.44	1678.37
DUSP5	8.28318	34.4129	13.7585	25.5556	12.9323	11.522	31.9238	18.4592	46.6341	11.7808	7.1163	26.9705	24.1056	9.18417	6.66714	23.4687	15.7235	15.5546	18.2419	8.39489	21.4019	35.4402	28.4637	33.7581	63.0858	21.9437	28.6499	32.3097	26.3934
DUSP8	2.00738	2.83277	1.74244	3.07934	1.13549	2.78004	0.533204	1.9577	5.315	2.1213	9.56705	3.36496	1.58528	1.06182	0.848022	6.24813	1.81065	2.2049	1.99627	1.51371	2.93532	1.18399	1.219	4.74853	1.49519	5.84013	6.58174	2.35841	3.50407
DUSP10	19.4003	24.2359	18.8274	34.56	23.3477	35.0501	33.4715	31.1908	38.2292	29.9634	38.6764	81.9606	27.4627	29.896	37.5575	75.2423	26.2511	45.2409	32.8405	32.4729	27.4211	43.5231	27.2484	55.7975	45.0209	37.7505	39.6453	60.4005	52.8515
DYNC1LI1	37.964	46.5309	33.8757	38.7398	45.1463	49.6933	51.2197	34.7553	49.3885	46.7444	40.4667	51.3142	48.5376	39.7225	40.2097	43.418	39.7212	36.1616	46.316	45.0982	48.7858	50.1403	52.9314	46.7992	55.0146	46.2316	51.957	51.5903	47.4599
DYNC1LI2	65.6975	68.0914	70.9194	89.0725	84.736	88.2994	80.9864	57.0225	105.769	87.5037	101.83	86.8192	77.1194	75.9891	75.3462	99.8548	76.0371	74.3898	88.2294	83.4881	107.009	85.3686	80.1216	68.8344	98.5339	95.4693	98.7261	89.1611	92.6287
DYNLT1	37.447	59.8029	47.7699	63.6852	39.9176	68.9945	50.2483	60.2539	111.204	38.638	59.4051	69.9481	66.2089	38.4915	56.6545	60.2702	37.4567	50.9083	49.4726	47.9666	73.4574	64.6742	70.5494	53.1997	95.643	53.3965	78.284	66.246	57.386
E2F5	0.557976	0.157376	0.248919	1.43116	0.819057	1.43795	1.41822	0.699035	1.71914	0.378804	8.38607	4.04763	0.373008	0.186184	0.284099	8.69929	0.286305	0.966089	0.553953	0.941426	0.817432	1.9938	0.778214	1.15068	1.70671	2.59102	0.271013	2.05087	1.27485
ECT2	12.2289	14.0589	17.3791	23.4219	25.3171	22.6768	24.5272	17.7626	14.473	27.1224	62.6759	38.9536	20.7952	19.0303	17.1674	44.8703	19.5132	23.4114	21.4711	22.3492	20.4358	22.4564	22.1553	27.21	24.8408	80.1249	26.4044	28.1024	28.1104
EEF1A1	3310.67	4316.56	3281.96	4192.13	5035.8	6125.31	6269.19	3362.11	4544.19	4808.12	4421.08	4275.16	3752.83	3372.7	4295.31	6423.59	4668.16	4901.79	5361.84	5010.15	5052.03	7028.5	5021.08	5974.49	4104.74	5935.37	4177.12	5565.56	4627.09
EEF1E1	7.01926	7.08192	4.84261	6.03775	8.23431	7.7641	8.4672	6.70032	6.51537	7.15939	9.65916	9.22923	9.32519	4.77126	6.90013	11.3211	7.61208	6.23392	7.37394	7.26789	7.05964	9.35545	8.88387	7.73456	8.81657	11.127	7.43349	8.45987	8.69383
EIF1B	14.3581	16.1573	15.8856	16.8786	16.9407	24.4977	17.377	14.9339	20.3562	17.8417	22.8029	18.226	13.4749	15.5598	16.0275	19.5395	18.8521	17.1138	16.8426	18.957	24.4115	18.9946	17.5135	19.8773	17.6957	16.6398	21.139	19.5562	18.0134
EIF4A2	115.547	126.058	112.625	187.474	185.977	201.737	204.684	158.973	137.329	182.129	266.497	223.352	145.287	124.172	165.822	408.264	188.645	153.893	201.732	196.749	185.483	227.25	164.329	194.598	205.144	335.552	151.07	213.48	206.956
ELAVL4	0.176898	0.314752	0.429952	0.133033	1.05338	0.855874	0.839467	0.237158	1.11797	0.340923	0.0983202	1.18807	0.792641	0.267694	0.122268	1.51887	0.711154	0.895365	1.61335	0.281464	1.07752	0.804639	3.11153	1.10067	1.87837	1.17621	1.35506	0.860706	0.357946
ELOVL7	0.450047	1.20655	0.610984	0.640657	1.68101	2.05833	0.450651	0.236294	1.54154	0.909129	3.97944	2.14843	0.512886	0.522595	0.587	0.727919	0.715167	2.25022	0.365927	1.30462	0.594496	2.80646	0.977077	3.94748	1.3439	7.25599	4.29749	4.97854	3.00509
ENAH	3.23036	1.94097	2.48919	9.65858	4.41677	3.32842	2.6465	2.48022	6.21533	2.65163	127.565	8.61155	3.73008	1.99757	2.15565	14.9957	3.15487	1.12023	3.0432	7.41029	1.44908	3.82136	2.14019	6.64604	4.45485	53.8389	4.99438	20.9558	10.7274
ENDOD1	12.3918	47.3177	24.3488	42.01	39.6498	53.3274	45.3726	22.504	73.8639	32.7665	10.091	58.2343	68.6334	24.9938	27.2449	54.9809	28.4156	30.8644	42.8573	25.8081	40.7973	60.5186	65.1772	48.1014	152.551	85.3138	61.8296	62.9248	36.9844
ENO2	3.86004	4.30161	6.42665	4.7911	5.16005	5.3238	2.42175	6.34314	18.7886	5.26537	26.2686	92.7792	5.64174	6.9839	9.23062	41.8892	9.8063	12.7797	13.1504	13.5238	6.61377	9.41691	6.09382	55.0576	12.3119	33.7313	21.8746	39.4427	24.7737
ENY2	28.0646	30.2162	26.476	34.5676	33.8252	33.5968	36.3732	27.2716	37.5283	28.2209	29.3499	32.6626	32.2185	26.3678	36.0783	41.3037	30.1926	34.131	40.9785	34.2001	40.9459	47.5676	40.1131	38.8031	36.7987	34.7622	36.3157	31.9579	29.407
EPHA6	0.055659	0	0	0.00906934	0.0910422	0.0480416	0.126355	0	1.56704	0.0378804	5.04923	0.535619	0	0	0.0283155	0.779532	0.0360589	0.117418	0	0.247261	0.037156	0.187443	0	0.0944275	0.0713225	0.158565	0.0387161	0.364365	2.0064
EPM2AIP1	28.6768	31.108	20.9092	31.1736	37.2639	46.6017	42.7796	28.2433	28.421	41.479	51.504	42.6407	30.913	29.6219	25.5174	42.6195	37.4632	23.7283	31.852	42.2261	33.1432	37.7797	42.2892	32.5163	35.3701	37.7089	45.5689	45.6774	48.6945
ERH	37.218	39.1866	33.7173	43.3479	50.2235	46.5955	49.6293	38.4187	47.9477	39.6229	54.491	40.7295	50.356	36.2746	47.2445	50.6004	37.1975	29.7817	41.257	43.8132	48.1913	45.7046	48.583	50.0248	51.2658	45.44	47.6595	48.5397	46.0358
ESPN	0.0991316	0.0524587	0.022629	3.58844	0	0.298239	0.205345	0.108065	4.07291	0.151522	6.32459	0.717274	0.046626	0.0259065	0.222158	2.20359	0.0426348	0.162743	0.291123	0.963158	0.148624	5.21624	0.333697	1.41282	0.161721	10.614	0	1.40262	1.04252
ESRRG	0.0377376	0	0	1.20831	0	0.0859014	0.305161	0.0479031	3.72689	0.0378804	7.60864	0.0116139	0	0	0	0.661391	0.215779	0	0.253988	0.5754	0.037156	0.998752	0.556692	0.47809	0.0588124	1.24825	0.154864	1.23597	0.178526
ESYT2	88.1257	113.888	80.4462	98.6808	123.91	141.553	90.6016	99.8239	142.453	139.059	158.203	155.822	100.199	106.397	105.637	237.981	118.969	108.713	125.673	132.189	129.563	133.846	108.999	143.544	107.987	210.267	175.229	160.93	134.713
ETV7	0.403694	5.35079	5.11416	9.7781	1.28085	8.65312	3.95343	1.87431	20.0646	0.416684	5.30773	15.5087	10.8172	0.304498	1.43047	4.49639	0.10853	5.27727	6.17813	0.304707	5.64771	15.7211	11.3404	3.39482	39.9038	8.64927	18.8935	15.1452	5.2604
EWSR1	148.614	183.868	160.621	189.492	165.37	178.041	209.138	137.723	192.639	191.864	215.808	195.448	196.342	156.892	157.773	174.129	175.704	163.325	190.909	160.514	174.336	214.27	181.373	177.156	209.96	176.493	194.277	177.607	169.896
EXOC3L1	0.294723	1.67868	0.7015	1.19651	0.457973	2.16478	2.10097	0.711204	5.13419	0.454565	1.24229	1.68831	1.44541	0.573613	0.366731	1.55477	0.187102	0.865456	0.614533	0.375191	1.48624	1.73131	2.23872	0.785438	4.67803	1.59327	2.4004	1.68142	0.849894
EXOC3L4	0	0	0.271548	0.141322	0	0.450732	0.0939417	0.0252388	0.200424	0.0378804	0.32676	0.347021	0.046626	0	0.0893768	0.259749	0	0.624728	0.0360166	0.0907979	0.148624	0.670375	0.415392	0.526077	0.144922	1.66782	0.0387161	0.285252	0.216449
EZR	183.132	268.326	229.368	207.402	295.726	447.214	187.708	185.507	343.657	325.695	342.846	154.378	156.29	156.849	175.222	426.441	230.149	297.743	297.986	333.838	319.282	346.248	219.95	278.302	179.653	376.161	336.095	244.212	202.683
F2RL3	0	0.157376	0.022629	0.161609	0.0456915	0.150591	0.0957528	0	0	0.0757608	0.604077	0.43219	0.046626	0.0763824	0.121832	0.178363	0	0.0891564	0.0763767	0.0307069	0	0.238393	0.0375689	0.15269	0.109886	1.11611	0.0387161	0.112169	0.490813
FADS1	28.6062	82.7798	25.0277	45.422	69.835	84.4442	88.4503	28.0244	40.8932	93.5645	61.5011	30.1701	34.9695	14.5238	21.1786	64.651	38.6431	82.1939	56.7385	54.5899	42.1721	117.528	68.1201	45.0389	43.04	70.3433	62.8362	36.79	32.4193
FADS3	4.96802	6.66225	4.25426	6.36349	6.62354	5.76829	5.22171	5.93914	6.54976	7.34879	6.37575	13.2205	3.07731	4.15203	3.32277	16.4172	4.52366	6.68389	6.15056	7.16424	3.7156	7.86762	6.35216	10.982	5.43068	17.5027	7.7045	7.73078	4.34444
FAM8A1	17.7326	24.5507	19.0536	30.8464	24.6273	40.0731	31.4301	22.2722	41.7579	18.7887	55.0051	46.143	33.5241	21.4036	20.551	36.6476	16.7372	18.6685	28.8339	29.7061	33.6633	19.6292	31.5644	27.6121	46.6734	31.4411	63.2621	37.6913	43.0621
FAM46A	60.9284	70.8717	61.4831	94.2765	85.2707	102.877	112.129	55.1845	155.441	92.9206	122.652	170.792	90.0347	94.0303	91.9471	175.179	81.5032	62.6504	99.1142	78.8349	125.587	89.8342	118.327	145.971	207.885	117.18	164.389	124.106	151.858
FAM46C	1.19433	6.66225	5.13679	6.79577	8.92343	7.26948	1.67641	5.91934	9.64543	3.37135	11.9293	0.355198	3.5902	2.47876	4.79965	10.3829	5.14701	6.45037	6.19205	5.5278	17.8349	8.29673	4.67939	9.27924	7.48377	26.4405	1.58736	6.91983	5.7678
FAM60A	17.8422	24.708	17.4696	34.9794	25.8785	29.4722	42.2482	24.6493	33.615	36.1	131.617	44.8951	19.5363	17.8177	21.7087	73.7813	30.7338	25.5723	27.9356	34.0142	28.0899	45.2697	36.8437	38.5606	37.7195	55.2753	30.8567	44.5592	39.0884
FAM71A	0.23565	1.99343	0.7015	0.597087	0.18316	0.603998	0.494744	0.677054	1.49022	0.378804	1.20641	0.231984	0.606138	0.917774	0.55006	0.960897	0.561349	0.984774	0.38398	0.375096	1.15184	1.75155	0.758785	1.53157	1.28346	0.666089	1.04533	1.09371	1.52082
FAM76B	10.8007	15.7901	11.3598	11.8468	17.8992	18.9964	21.2354	14.1053	13.859	19.319	22.8905	25.6137	18.2308	18.0424	12.1934	20.071	14.6893	14.237	18.4806	19.659	19.6555	16.1983	19.5131	17.9303	30.6718	19.2806	28.9596	22.5274	28.4865
FAM83G	1.88091	2.30818	1.83295	3.48253	2.55383	2.42167	2.67771	2.68145	2.73128	2.99255	11.2524	13.4241	2.42455	1.94004	1.23958	5.48977	2.96741	3.36381	3.06585	1.78761	1.63486	2.93708	2.20056	6.29958	5.27155	6.31302	2.47783	3.26716	5.18615
FAM107B	95.2794	163.566	89.5883	73.7995	119.377	109.211	120.615	91.6271	97.6382	158.984	100.613	77.6432	131.812	97.4968	91.4613	114.068	157.711	96.2955	145.534	135.459	97.0886	137.314	115.963	167.577	143.09	142.754	137.171	199.549	151.14
FAM120AOS	26.6829	29.6916	25.4577	32.5178	32.1362	35.7347	35.261	30.6088	37.1377	34.5848	36.8461	35.2543	28.675	29.0883	34.1142	33.2907	28.4099	29.7935	35.7778	34.1046	32.4	37.4851	35.8449	29.0565	33.0216	37.0533	31.8634	36.5336	32.3419
FAM122C	1.23647	2.09835	1.62929	2.082	1.46527	2.31463	2.06128	1.55388	2.77072	1.47733	2.33971	3.35005	2.00492	1.49115	1.43541	2.31442	1.53384	2.05826	1.84255	2.28138	2.30367	2.84088	2.88279	1.59881	3.14049	3.01528	1.66479	2.37177	1.6069
FAM135B	0.0455248	0.524587	0.181032	0	0.135137	0.343054	0.118764	0.0676153	0.388044	0.151522	0	1.07807	0	0.112594	0.021416	0.781966	0.743014	1.54398	1.52708	0.0193693	0.074312	0.790481	0.371547	1.47687	0.948566	5.92117	0.387161	0.242912	0.329333
FAM162A	10.4358	11.3311	13.6	10.9376	19.3332	14.2337	12.2949	15.5267	23.267	12.6142	31.4174	39.7261	17.4381	15.068	19.8905	40.8749	14.7986	19.3185	22.0363	19.1485	18.0207	18.0942	14.0522	39.4728	18.3632	24.4691	30.1986	34.1066	21.5538
FAM171B	0.701084	0.419669	0.384694	1.61531	0.77749	0.901686	0.888387	0.728882	1.39522	0.947009	5.84103	9.82416	0.419634	0.687323	0.820877	0.893387	0.558741	1.18996	1.03258	1.24519	0.74312	2.37957	0.94481	1.762	0.876656	13.6785	1.00662	4.4854	1.55216
FAM177A1	12.5257	13.6393	13.3511	15.0175	19.9528	14.183	13.2358	14.1295	14.6434	16.6674	19.1213	21.7438	15.3866	12.9875	16.1983	18.7475	13.2862	12.062	18.2193	17.8687	16.9431	16.5872	15.2373	17.5787	17.963	18.9623	21.5262	18.8058	16.3122
FAM182B	0	0	0	0.0618346	0	0.100245	0	0	0.0815738	0	0.53853	0.242572	0	0	0	0.326545	0	0.0294654	0	0.0619806	0	0	0.0375689	0.034761	0.0355639	0.401982	0	0.190415	0.17761
FAM208B	55.5468	111.475	75.6036	69.6913	93.1219	103.082	116.363	71.7514	66.7054	121.748	131.231	152.811	97.4483	91.5531	55.4642	122.832	119.99	100.121	106.803	92.2472	113.326	137.139	133.405	110.692	121.24	116.034	89.8988	119.452	107.411
FANCE	1.92347	3.77703	2.55708	4.1597	3.56856	2.90443	3.40552	3.12799	4.18009	4.01532	6.00138	3.93308	3.49695	3.17053	4.93659	3.72359	2.38618	3.23986	4.13288	2.51333	3.26973	4.16811	3.32603	6.52346	3.53229	5.12177	3.3683	4.47365	5.6347
FANCL	8.87835	10.2819	8.16908	11.6202	9.29292	13.7266	14.1512	10.3365	12.4968	9.81102	18.7586	13.2805	11.6099	9.25051	7.77721	15.8784	9.00987	13.1766	10.0079	14.7386	13.2647	11.35	16.5293	14.3241	15.608	16.2083	14.0539	15.7551	15.2479
FAS	11.0091	16.6294	16.9718	15.8701	17.0702	35.0879	19.0982	16.3397	42.8318	20.1145	34.9075	30.035	19.6295	10.8103	16.6986	30.7424	15.2768	20.6674	20.4204	22.1992	41.8005	30.1753	23.2915	20.0941	61.5345	27.1591	41.6585	21.5614	27.7122
FBN3	0	0	0.0678871	6.29818	0.0437904	0.142713	0.18203	0.0375161	0.142497	0.0757608	67.3296	0.149889	0.046626	0	0.114134	0.205256	0	0.0227513	0	0.020692	0	1.92222	0	0.229568	0.396394	3.52695	0.0387161	0.528906	1.09315
FBXO34	33.9094	34.2555	32.4727	38.048	40.7222	40.1149	41.5535	38.6798	43.6905	47.1611	46.2519	49.7431	37.8603	35.1458	38.3871	60.8615	42.9849	39.1092	44.1275	37.6359	45.4418	47.6429	40.1238	38.6058	47.6301	38.6474	42.82	38.8047	42.639
FBXO39	0.117718	1.04917	0.181032	0.231247	0.137361	0.201234	0.574799	0.202738	0.786309	0.416684	0.780356	1.18197	0.326382	0.229418	0.213823	0.664532	0.0373408	0.298328	0.345567	0.0936323	1.11468	0.838811	0.531112	0.430891	0.992667	0.372036	0.813038	0.624235	0.536464
FBXO45	16.9307	18.7277	19.6873	18.3491	23.7054	25.2469	22.8425	14.4921	17.3012	29.3573	20.2542	17.9205	17.4381	16.656	16.0642	31.1936	23.5721	14.887	22.7014	22.1379	22.2193	24.1975	25.4724	17.7696	20.7881	22.1675	23.7717	22.5768	25.6265
FBXW7	51.2187	74.7012	50.4175	49.3236	60.899	76.267	78.8401	53.425	59.2188	86.4051	66.0571	62.6841	58.2825	62.4744	50.655	75.3645	71.6805	53.1959	69.6239	72.0137	80.2198	84.0959	70.986	68.6052	69.5779	66.7954	89.5503	72.1058	73.9658
FDFT1	26.8866	39.2916	20.7056	26.3298	36.3802	42.6692	62.4486	29.802	34.5181	49.396	38.552	50.5932	29.5142	21.8078	23.965	35.6835	27.1744	35.022	37.404	38.1833	37.9734	75.3979	41.2934	32.7717	41.1342	39.1379	38.3289	31.45	34.0717
FEM1C	25.3327	40.7604	32.9252	34.6909	35.837	39.8764	36.5367	32.7785	51.8171	54.2068	77.9422	54.1369	37.7204	42.8087	30.7769	61.6917	41.8998	30.6275	34.5498	44.8159	46.445	43.6177	42.4163	41.5733	53.2554	39.6713	74.4511	68.7315	63.9072
FFAR2	14.9773	56.2357	33.7399	18.425	40.9902	67.161	18.7831	4.20108	94.8621	46.4035	40.2457	32.7253	19.7694	16.9794	15.2223	89.391	33.1622	16.415	115.546	19.6712	69.9276	75.0028	50.6193	57.1171	36.7624	56.08	127.26	19.092	15.5259
FGF11	1.94267	2.83277	2.89652	1.93882	2.15202	2.86747	1.9193	2.70228	5.62508	2.76527	14.7533	21.8608	2.19142	3.21182	3.63529	6.37456	2.88072	6.35519	4.95303	6.78357	2.15505	3.43495	2.84403	12.635	2.94016	5.07645	8.51754	6.9379	5.58609
FGL2	188.16	680.179	290.783	315.816	295.633	798.832	870.018	303.019	620.474	483.695	334.83	454.365	278.73	289.224	234.907	405.125	334.841	513.044	462.684	460.193	796.996	1170.53	988.784	383.463	1046.89	447.239	705.059	727.488	517.32
FKBP4	39.0025	51.462	52.8614	59.7343	69.6473	63.5051	69.2297	78.2108	84.9616	94.5873	151.756	76.9912	51.1953	44.3767	78.7751	174.438	60.2276	65.5292	59.7945	57.6491	53.579	104.968	81.6719	143.773	80.3486	98.1742	63.6493	72.5233	155.544
FLOT1	149.104	149.927	126.587	133.618	116.43	145.961	133.162	137.151	175.437	152.923	137.995	177.735	137.686	102.563	114.657	166.79	144.647	135.057	158.069	153.524	118.974	164.37	141.437	141.983	156.711	142.966	182.74	162.112	131.883
FLT1	13.619	23.8687	29.1236	5.7048	25.7387	48.9344	5.11599	25.6754	64.6313	94.6252	21.8961	45.894	15.8528	27.2662	16.7492	74.9944	22.9432	16.4734	62.3812	43.6875	22.8881	55.2767	52.5913	84.0685	17.0111	74.2929	169.151	157.57	48.4524
FMO2	0	0	0	0	0.228511	0.199376	0	0.0265889	0.118644	0.0378804	0.112861	0.101128	0.186504	0.0377851	0.028606	3.19207	0	0.0579808	0.190043	1.15458	0	0.672574	0.0362508	0.333319	0.292631	0.422671	0.0774322	9.48349	0
FMR1	30.4468	40.026	40.5965	34.0757	36.9793	47.6689	47.3515	38.0912	54.9332	42.426	51.0317	124.633	47.6984	42.3855	28.4124	80.1181	38.4498	39.7807	39.1098	44.3014	44.9588	52.0661	58.5717	48.7719	71.1626	76.4407	69.8439	62.4992	67.0054
FOXI3	0	0.0524587	0.022629	0.14727	0	0.0453661	0.058314	0	0.15179	0	0.25093	2.19315	0.0932519	0.0371083	0	1.62743	0	0.324057	0.0333954	0	0.037156	0.453249	0.0337401	0.185064	0.0317724	1.60428	0.0387161	0.372289	0.0295285
FPR3	325.845	671.996	343.826	655.978	729.213	558.634	765.81	527.708	1650.33	487.331	567.676	840.274	625.907	507.318	509.092	1006.33	620.987	636.634	785.584	454.25	666.913	629.981	944.047	814.178	1050.34	809.208	923.96	741.765	538.841
FSIP1	0.23405	0.681963	0.316806	0.219542	0.320289	0.602883	0.310508	0.300327	0.203522	0.606086	0.766585	0.101784	0.139878	0.229164	0.121033	0.462141	0.186394	0.386915	0.459683	0.561321	0.37156	0.626888	0.757844	0.26228	0.143229	0.830894	0.503309	0.650358	0.443572
FUBP1	75.7751	110.95	83.6369	101.239	106.058	94.8086	120.142	84.7283	108.553	121.748	122.456	106.801	118.243	94.8228	90.4233	130.426	115.174	91.7462	113.534	100.423	108.05	132.404	117.919	105.733	118.469	117.938	111.619	118.595	113.887
FUT1	0.201088	0.629504	0.497839	1.10921	0.452144	1.08337	0.420542	0.250767	1.17487	0.265163	2.82293	1.02379	0.139878	0.376904	0.465395	1.62744	0.547028	1.05379	0.782259	0.375758	0.334404	2.06782	0.89023	1.28593	0.748617	4.72997	0.503309	0.421694	0.955064
FUT4	55.5888	69.9799	54.9433	65.2685	45.5674	63.6256	71.8979	40.954	130.482	65.5331	53.3813	77.1341	76.2801	56.022	43.1496	66.8068	42.5129	43.7141	50.8092	59.406	87.0937	73.1213	73.9464	61.3668	129.458	58.9462	104.921	72.0128	60.772
FXR1	48.387	54.557	61.5057	56.7052	62.2851	67.9828	67.7619	63.1367	55.4873	76.7835	111.058	98.3308	62.9451	67.8298	57.0576	128.118	74.3665	68.0168	66.5644	76.0356	67.7354	76.1282	72.9085	76.3676	74.4638	110.51	67.366	80.5861	87.5002
FYTTD1	66.1244	89.1798	72.164	81.8979	92.2915	106.178	105.405	78.4355	103.694	118.793	94.846	116.387	109.245	94.9891	75.3997	151.783	96.0952	70.0746	90.7213	85.0221	104	113.706	130.462	108.941	149.365	111.06	114.6	138.719	107.602
FZD8	1.34704	1.41638	0.973048	1.363	1.60142	1.60467	1.27058	0.518853	5.15804	1.06065	10.5811	10.7381	0.373008	0.572174	0.971896	4.71752	1.68051	1.30775	0.992298	1.39919	0.780276	1.76109	0.677622	2.80442	0.984416	3.3113	0.658174	4.03339	1.457
G0S2	15.1534	44.2227	13.4416	13.1973	31.8302	34.5868	8.80952	14.3967	26.5813	23.2207	105.112	34.8969	22.8001	25.6985	23.6582	176.18	21.8209	20.5033	131.487	43.7199	7.69129	48.1182	7.85422	165.685	56.2442	28.0369	63.3008	25.6969	82.4152
G3BP2	93.0613	111.003	103.143	112.88	131.304	140.167	135.724	113.123	104.089	148.87	142.923	157.583	139.645	109.366	107.098	126.934	131.372	101.845	122.148	129.474	132.61	149.698	154.5	151.699	144.308	127.72	137.326	162.654	149.782
GABARAPL1	61.3341	143.684	60.6005	91.5652	80.3591	103.133	86.2752	88.5244	120.076	127.96	112.734	72.8011	69.939	68.4359	84.9329	170.914	93.3035	95.1726	132.218	113.584	95.7882	113.945	72.2984	129.267	130.525	80.4471	113.167	109.486	138.876
GABARAPL2	27.7278	27.908	22.6969	27.9735	30.6679	36.5287	34.2602	29.9572	31.4744	29.9634	29.8433	38.204	25.551	23.617	27.1031	36.7809	27.5422	29.2166	36.0735	37.7178	35.5211	35.1397	31.7371	39.356	30.1653	33.3933	28.6886	35.7342	33.8279
GALNT3	9.09532	11.1212	6.99237	18.6709	7.82041	10.9907	15.1047	5.64621	11.0199	13.4854	24.5447	44.6736	9.09206	8.9713	5.2711	15.588	7.98157	5.43937	7.59811	10.9894	9.8835	21.58	16.1929	8.16349	18.268	11.3305	11.1115	21.383	14.58
GALNT4	24.4791	24.813	26.1139	33.9185	31.8218	35.559	29.3945	22.1307	32.5302	36.2515	34.118	37.6574	33.0112	35.8247	29.1875	53.3208	27.6392	25.5773	31.4631	32.4486	32.623	35.6537	35.1457	28.8471	44.1888	32.4677	44.1364	38.4766	44.4564
GAPDHS	0	0	0	0	0	0.0503456	0.0319629	0	0	0.0378804	0	0	0	0	0	0.0740912	0	0	0	0	0	0.0802351	0.0379455	0	0	0.126022	0	0.039123	0
GARS	62.7437	74.8585	70.2858	66.1852	84.1756	73.3019	69.0289	70.7501	82.664	90.6477	97.2356	100.851	79.5905	70.0514	65.093	103.498	78.5931	71.9042	79.7333	72.1725	74.7579	92.9834	83.5747	95.4216	72.346	93.9419	76.8902	65.7898	79.9635
GBP1	70.1242	314.28	361.816	387.662	137.599	547.847	277.793	227.699	684.629	112.846	335.509	436.054	445.931	151.451	256.56	305.47	69.8501	465.552	291.555	130.267	575.175	956.151	733.581	367.606	1082.55	342.791	745.246	910.397	325.025
GBP2	97.4045	201.809	289.946	282.646	151.335	353.549	196.013	182.925	297.646	106.785	273.746	216.695	365.175	182.003	285.034	254.678	103.453	400.119	264.075	213.093	324.743	488.635	363.865	299.648	469.49	203.239	383.754	536.329	272.408
GBP3	19.7747	70.8717	100.179	93.0812	66.7947	142.218	91.2269	80.3072	127.686	48.6005	115.617	116.013	103.65	57.9884	27.2208	115.542	14.1211	95.3236	62.8112	64.8802	53.6161	118.795	107.939	40.6008	140.117	35.2944	123.504	114.187	102.22
GBP4	15.1159	115.619	128.465	118.485	43.0447	265.395	118.735	68.4078	334.655	31.1756	106.022	176.76	105.794	28.7901	47.6584	127.434	17.3138	242.77	104.764	48.1589	248.202	416.137	278.232	108.498	451.668	134.35	271.787	410.05	134.953
GBP5	18.7442	81.206	130.954	99.8568	28.1195	290.741	72.9329	62.8971	286.146	24.8495	223.346	204.414	98.2409	25.8505	80.692	112.47	23.6524	256.01	170.779	47.9678	254.407	576.424	257.798	123.855	477.466	140.655	452.243	638.314	157.168
GBP6	0.0585392	0.104917	0.0905161	0.129912	0.228924	0.452813	0.0588255	0.0666793	0.0405804	0.0757608	1.42962	0.0549856	0	0.114658	0.152544	0.365879	0.0372524	0.208665	0.614309	0.281086	0.334404	0.355867	0.493041	0.193516	0.624531	0.45002	0.116148	0.583379	0.133321
GBP7	0.0586459	3.67211	2.76074	2.75809	1.14492	5.89021	2.41134	2.23525	9.35723	0.909129	1.89155	4.34381	3.31044	0.611821	0.763956	2.47862	0.449017	8.62516	3.57218	0.656465	4.01285	11.4382	5.80548	1.84529	7.72386	1.62925	4.37492	10.4041	1.4311
GCH1	31.4663	104.865	72.0735	97.7552	53.9477	177.755	68.4306	33.9271	217.177	58.7903	83.5712	82.1272	71.3377	32.0816	45.4996	112.611	26.4535	83.6442	53.3022	44.6087	163.598	179.822	162.963	100.441	227.29	86.8534	250.919	191.802	105.19
GEM	0.231597	1.10163	0.588355	1.93102	1.41905	6.03849	0.977604	0.870071	3.01441	0.757608	3.38264	5.83092	0.839267	0.114049	1.18921	11.6606	2.01941	3.22078	1.91765	1.0908	0.445872	1.81638	0.7564	18.6025	3.08594	5.42437	1.74222	3.32991	3.16768
GEMIN2	4.10713	5.718	4.95576	6.06946	5.95043	6.48031	7.45988	5.8771	5.96428	6.1745	9.56399	6.54694	5.36199	5.46535	5.57981	6.78192	5.4936	6.04647	6.1317	5.61114	6.72524	7.63913	7.31144	6.26193	7.48621	8.78869	4.64593	6.4454	5.59404
GFM2	19.944	20.931	19.7778	23.0822	23.7522	24.949	27.4456	22.8077	19.6315	28.7133	31.5709	27.5785	29.048	24.3818	23.8934	28.3681	25.3711	22.7399	24.2037	28.8983	28.4987	30.76	27.6767	29.6836	31.0755	31.536	22.8425	30.6456	30.2926
GGPS1	13.7913	18.413	12.6949	15.9156	22.6137	21.1497	22.0767	17.6544	20.9073	19.5463	34.4998	35.5461	16.5056	15.5158	17.7758	21.7077	17.5645	15.7791	19.8518	18.3308	25.1175	22.0403	21.0211	18.4803	25.8547	22.4648	21.1777	17.854	18.876
GK	45.3353	71.8684	34.3509	38.0444	49.9194	64.6874	55.8262	86.0305	64.4928	74.8895	112.399	73.6236	63.5978	57.0555	50.3679	80.5464	76.0896	58.8497	74.6682	98.3788	49.7519	69.8832	79.1867	89.1657	89.0389	51.4428	118.936	159.193	123.918
GLIS2	0.448553	0.157376	0.316806	2.92455	0.673176	0.446229	0.288564	0.130874	0.544898	0.643966	4.49315	0.634918	0.23313	0.0252128	0.188613	3.86077	0.340256	0.309374	0.556943	0.302536	0.408716	0.746628	0.293178	1.30311	0.864193	6.33161	0.387161	0.93674	1.39116
GLS	45.3978	89.8093	60.3516	63.5817	94.829	99.0944	102.001	73.917	70.234	90.875	120.773	70.2964	83.9267	64.3798	55.1807	76.1709	98.6868	76.122	71.2844	87.7383	77.3216	84.7687	113.195	96.9619	160.309	101.98	102.211	139.524	133.071
GMEB1	32.3313	39.2391	33.5362	28.4354	32.5104	34.2568	38.2919	24.7979	33.6669	36.8576	27.3213	31.1961	28.6283	26.9541	23.2641	34.6428	33.9313	30.4479	39.0373	28.2039	34.295	41.8212	37.6179	35.6773	30.7173	30.4737	34.1863	35.8951	34.4993
GMPR	4.10937	10.9639	8.19171	11.5734	4.71424	13.3289	8.45417	6.79753	66.3806	2.3107	9.23587	42.3351	22.4271	6.11582	5.82587	22.6244	2.5002	13.6584	9.66727	4.04943	18.9124	12.9339	13.6117	13.4715	47.2479	19.1018	20.0937	8.3415	8.64135
GNA13	185.427	379.643	195.99	206.55	258.273	249.274	257.46	315.8	314.14	287.626	317.557	413.207	354.357	284.298	234.864	474.655	306.688	285.713	231.492	308.716	261.801	243.227	334.525	513.867	704.536	305.097	381.199	570.606	491.799
GNL3	27.3604	39.3965	33.061	35.6909	46.5479	42.4189	50.6788	31.8402	30.2574	43.0321	53.4276	66.2771	48.3045	32.3247	31.6082	74.4561	48.697	41.8579	57.9949	39.3423	48.3771	63.8193	53.4752	59.6747	46.783	58.5637	33.8379	48.7597	45.083
GOLGA6D	0.116865	0.209835	0.181032	0.0919717	0.137218	0.150293	0.379785	0.0989389	0.163561	0.227282	0.952173	0.736652	0.046626	0.229283	0.121542	0.359014	0.0369872	0.357512	0.460207	0.343066	0.111468	0.15019	0.1891	0.503446	0.328941	0.683972	0.309729	0.382564	0.266188
GORAB	8.88753	9.33765	9.86626	11.2549	12.6378	13.733	13.0487	11.9521	11.0239	13.1066	17.059	14.5758	13.1019	11.0876	8.73103	13.3095	13.2806	13.2119	12.2423	15.2159	12.3358	14.7734	15.1307	13.9176	16.8926	15.3334	17.7707	17.2771	16.8334
GPBP1	54.1454	76.6946	66.0768	70.0538	83.5003	97.9694	94.0802	79.1592	87.5606	99.8906	139.475	142.174	88.1697	83.9443	69.267	115.507	86.7066	77.467	88.502	93.125	107.827	91.456	106.004	110.933	152.665	105.405	116.032	115.416	117.159
GPBP1L1	109.463	121.18	109.796	117.972	117.978	136.549	126.857	116.738	153.257	146.483	135.632	151.097	123.559	114.262	120.799	157.822	122.992	121.13	139.171	135.331	149.85	151.278	132.839	116.074	161.373	157.523	152.851	151.112	135.216
GPM6A	0.117398	0.157376	0.113145	0.162389	0.0457094	0.10032	0.220389	0.100289	0.288812	0.113641	0.771047	0	0	0.0763993	0.213605	0.290644	0.0746373	0.0892198	0.0380386	0.0933489	0.18578	0.395709	0.0376317	0.153448	0.0719159	0.19496	0.232297	0.230405	0.222581
GPR31	0	0	0.022629	0	0.0456915	0.150591	0.128449	0.0661393	0.330012	0.113641	0.0469291	1.30848	0.139878	0.0381404	0	0.252454	0.037164	0.0891564	0.268442	0.124528	0	0.359563	0.379079	0.899576	1.17823	0.107929	0.0774322	0.346907	0.17761
GPR35	9.19804	18.7802	6.49453	4.58495	7.69414	8.86037	11.1005	3.52187	8.94255	21.7055	7.78145	17.2019	6.57426	5.50674	5.89898	10.0325	11.4905	6.0881	10.5247	4.81559	3.78991	20.7468	21.6665	14.6973	9.15023	11.1979	18.5063	15.1354	9.03677
GPR37L1	0.0569391	0.0524587	0.0452581	0.184724	0	0.0489335	0	0	0.120296	0.0757608	0.203231	0	0	0	0.029187	0.978491	0	0	0.0754031	0.185847	0	0.152767	0.0367529	0.339384	0.072289	1.66501	0.0774322	0.257395	0.0851718
GPR84	18.751	28.6949	19.2573	47.9575	16.8998	23.8134	19.1364	13.5516	26.7069	17.6901	16.7769	29.7818	23.313	14.7231	14.6721	31.4506	18.3777	36.3816	21.0503	20.1089	16.8688	44.6286	28.1176	46.6993	41.9557	19.4885	53.3895	20.304	28.188
GPR173	0.693403	0.839339	0.7015	1.06026	1.05099	0.694953	0.665947	0.302883	0.883476	0.643966	2.73356	0.444826	0.606138	0.380169	0.723947	0.959184	0.630417	0.827249	0.643061	1.39475	0.966056	2.59841	0.409053	1.47156	0.616067	10.8569	0.735606	1.09755	0.909405
GPRIN2	0.099797	0.0524587	0.022629	0.599031	0.271745	0.0377111	0	0	0.171926	0	1.47168	0.0999632	0	0	0.0793544	0.879802	0.067344	0.227996	0.0640948	0.202855	0.074312	0.447901	0.141112	0.303526	0.245197	2.88997	0.0387161	0.98724	0.498314
GPT	0.219969	0.681963	0.248919	0.116545	0.180524	0.542727	0.567618	0.0614047	0.67314	0.189402	0.127582	3.9974	0.046626	0.0739627	0.0808795	2.64497	0	0.169635	0.104081	0.236113	0.222936	1.10098	0.370103	1.10564	0.283377	1.35701	0.309729	0.22298	0.234623
GPT2	1.19217	2.78031	2.2629	4.12037	2.40968	2.142	3.33196	1.97008	6.04896	1.78038	19.6883	6.13262	1.91166	1.70422	2.92402	13.7653	2.05249	2.20587	2.23101	2.47139	2.08074	8.53831	2.63231	5.38557	3.75609	16.5632	2.36168	3.41078	4.56384
GRB14	0	0	0	0	0.0912036	0	0	0.0618188	0.119676	0	1.14435	0.230671	0	0	0	0.123009	0	0.147834	0	0.0291952	0	0.11084	0.0365646	0.297799	0.0719777	0.101689	0	0.372164	0.129234
GRIK3	0.0584325	0	0	0	0	0.251356	0	0.134169	6.78962	0	10.3737	0.621058	0.046626	0	0	3.21725	0	0.775666	0.0764516	0.0933489	0	7.00636	0.0755772	0.192758	0.515249	1.24515	0.387161	0.113036	0
GTF2B	26.5438	29.3244	21.8596	30.5657	33.1959	39.5369	36.4723	30.264	43.5873	33.1832	35.3882	52.5324	36.1818	27.2204	31.9085	37.3633	33.1042	30.383	36.4574	34.5134	42.5808	38.4735	40.2309	40.3709	44.5161	34.0881	33.6056	33.5932	32.9592
GTF2I	201.736	227.933	206.513	216.838	240.154	249.301	277.004	229.938	236.626	258.306	395.573	326.931	203.149	230.597	220.158	326.045	227.413	309.228	243.858	264.94	291.34	301.958	233.037	265.891	224.773	311.752	215.029	247.718	245.261
GTPBP2	47.9815	58.1767	51.3	60.8422	46.0054	60.0188	56.2558	45.7356	108.638	59.7374	65.2687	101.043	60.9868	51.9112	45.4225	89.0213	47.0675	61.5212	66.3984	51.5137	68.5528	66.5393	50.5022	69.7615	80.8522	70.7157	98.4551	61.9335	70.2287
GTPBP4	33.8796	42.3342	40.3702	37.9941	45.3169	41.586	49.119	33.2449	29.9899	53.1841	52.8133	51.3738	49.0505	40.6284	35.3293	50.8782	47.5504	35.2219	47.6465	42.8741	39.7569	52.8429	49.6241	51.7325	50.4069	60.0415	35.9673	54.3873	44.2136
GUCY1A3	0.293336	1.46884	0.271548	0.887047	1.96911	2.81831	2.74354	0.131738	1.11508	0.227282	3.49609	4.24019	0.932519	0.0762471	0.42692	0.687847	0.785394	2.26737	1.6123	0.717974	1.5234	5.79136	1.36516	3.05555	2.87137	1.80611	0.425877	2.64823	1.02591
H3F3B	501.936	647.76	377.249	611.142	552.946	597.315	611.303	477.685	937.16	594.192	784.491	772.032	666.985	499.123	554.806	1020.26	560.159	573.498	736.862	729.297	592.304	683.944	668.227	946.845	897.868	629.747	932.09	668.628	698.627
H3F3C	122.348	166.084	105.429	154.911	131.658	148.42	148.56	121.801	249.439	148.188	177.224	191.564	161.792	125.377	152.895	268.239	133.66	171.696	206.678	178.129	158.656	206.481	166.9	232.868	224.602	156.847	209.493	168.044	168.99
HAPLN3	1.90352	6.50488	9.41368	11.0645	2.14544	14.6211	8.13465	6.09279	11.9259	2.15918	44.3887	11.8275	4.24296	2.47901	6.7876	7.58463	1.25504	23.4036	6.23159	3.68407	15.3083	20.7776	16.2158	9.95888	17.6782	19.9746	14.596	26.8856	7.02402
HAUS8	6.65472	6.29504	8.73481	7.25516	7.46383	8.09976	6.03372	5.63658	8.55482	5.45477	8.86588	6.73783	6.01475	5.12309	5.98538	9.68964	7.2952	5.51641	7.67668	5.18398	7.69129	7.93027	6.18016	9.29584	9.72993	8.8774	5.69127	6.23034	8.48327
HBEGF	40.6885	311.605	91.3987	67.1041	97.1166	80.5688	89.1329	91.3504	163.588	200.198	102.4	57.1896	74.6948	48.5404	79.8669	206.866	161.187	134.329	111.839	136.584	64.0569	271.267	84.2631	250.04	209.497	84.2934	154.322	99.1658	154.295
HCAR2	2.41205	6.08521	2.08187	10.0699	2.83861	5.4838	3.99864	1.03623	5.82757	3.78804	18.8472	4.76803	2.09817	3.40266	2.71668	7.68303	6.17352	2.56342	29.19	5.3429	3.64129	10.0421	4.20869	10.2991	6.84625	1.73353	3.01986	4.25847	5.62584
HCAR3	2.59034	5.77046	3.03229	11.743	3.89222	5.73649	4.48614	0.904221	6.61698	4.62141	22.6565	4.96826	2.89081	3.5176	3.2984	9.32791	6.28638	3.04177	33.4548	6.25107	5.01606	10.2506	4.55102	13.0213	7.84215	1.35266	3.48445	5.24781	6.12096
HDX	4.11769	13.2196	5.38571	5.94716	8.05897	10.0119	12.5475	6.81859	10.2496	12.0081	12.8863	11.3536	10.3043	7.5321	5.06736	10.6368	8.90403	8.17177	8.55914	10.0614	10.1064	12.3067	16.6523	12.9803	15.938	9.38128	14.2862	13.1821	11.1647
HELZ2	60.9396	227.303	85.2662	137.868	45.9076	149.569	138.426	85.744	445.005	70.2302	152.398	316.254	193.778	93.393	27.7583	235.554	31.3689	96.3761	94.9526	54.9927	160.477	133.669	223.959	149.643	331.669	205.891	330.636	103.513	104.202
HERC5	20.9739	56.8128	27.5395	69.1457	24.0415	69.5651	68.1938	47.2507	334.736	17.3492	112.219	346.266	124.864	50.8972	34.1616	149.954	11.6705	55.1438	66.6724	38.8574	118.936	47.8647	81.9139	125.035	311.202	95.0604	145.921	78.6873	75.8016
HERPUD2	43.602	53.5079	45.1223	46.5888	47.753	65.8888	55.4426	49.7404	71.5383	45.7974	55.4387	55.3013	49.8898	45.1492	44.9932	55.7328	46.5987	51.3693	53.0992	53.8034	67.5496	60.5108	57.3197	46.9522	74.1675	48.9919	64.1139	59.9345	52.9149
HESX1	0.471407	2.04589	1.17671	3.35674	1.00753	1.91291	2.29441	1.69318	18.3838	0.643966	3.59577	18.4558	5.87487	1.60611	1.43643	5.99795	0.374159	3.13359	1.8436	1.43831	5.38762	1.12589	2.73189	4.20387	19.0439	3.01549	6.34944	2.97075	2.90763
HIAT1	52.1949	55.6587	43.4025	58.1114	60.3908	64.8706	68.5212	53.528	63.4329	70.0029	70.7997	72.7461	61.8727	54.9366	59.2876	62.858	53.3667	47.7484	59.7333	61.6389	63.6854	68.1604	64.7096	56.0755	81.5519	57.7782	66.5917	67.2761	73.552
HIGD1A	38.3418	39.9211	30.5718	45.1713	50.3875	55.9807	45.6026	39.5519	44.7863	50.7597	47.6548	36.1952	52.8272	38.2833	50.0399	79.7871	39.0964	28.8184	44.749	43.618	47.634	56.1499	59.2542	46.9707	57.0424	53.0423	52.499	55.3561	48.6557
HIST2H2AA3	185.045	170.438	173.18	392.998	207.022	345.246	236.085	156.981	500.34	174.363	322.341	285.593	265.861	142.178	217.213	396.162	116.391	258.341	281.382	176.308	156.687	218.392	206.13	361.619	375.894	302.069	343.76	242.871	253.649
HIST2H2AA4	185.045	170.491	173.18	392.965	206.976	345.246	236.085	156.981	500.34	174.363	322.341	285.656	265.861	142.178	217.213	396.162	116.428	258.401	281.382	176.371	156.687	218.392	206.13	361.697	375.931	302.069	343.76	242.871	253.56
HIST2H2AC	125.177	112.629	104.433	203.158	127.296	212.165	136.381	123.139	263.152	116.558	186.867	183.45	166.501	101.733	131.427	200.352	89.3189	133.309	148.094	113.339	105.746	120.201	142.352	214.119	191.197	175.172	211.429	134.101	140.628
HIST2H2BE	142.959	125.691	146.184	309.731	156.93	331.352	178.359	133.758	465.412	191.447	243.685	255.167	249.775	112.055	179.666	312.014	121.699	191.919	250.204	143.286	147.472	209.011	198.357	296.067	349.363	232.8	330.403	209.36	204.68
HIST2H2BF	69.7217	67.3569	85.402	173.393	102.469	191.656	95.2544	87.7332	284.299	103.073	177.98	154.89	146.639	66.1258	99.7102	179.462	69.4327	106.312	137.78	74.1914	81.8918	109.213	114.18	190.104	190.143	169.824	173.177	106.651	92.6945
HIST3H2A	3.0885	4.72128	4.7521	6.7158	5.71871	9.48974	2.055	4.24371	10.7774	5.83358	24.1681	11.7039	6.15463	2.51815	5.1714	11.2757	4.102	4.15658	6.85017	4.3771	2.37798	4.64346	3.35556	17.2321	8.77024	18.4961	5.65255	6.35279	10.9287
HIST3H2BB	6.15747	9.18027	10.7714	17.3463	12.8539	22.6915	7.46318	10.3692	28.7632	12.9551	43.7373	18.8088	14.5007	6.2187	12.3469	24.7501	9.5808	12.3606	16.9133	7.39214	8.32294	11.226	11.4808	32.2813	22.3174	37.9947	18.274	12.7426	16.3125
HIVEP1	25.8112	33.049	33.4231	29.0221	40.673	44.1287	31.4721	26.3987	42.6167	41.7442	72.1526	86.4697	45.8333	41.2614	18.6273	83.8011	45.6341	49.3045	51.7961	35.5542	56.8487	56.3604	34.0787	80.7221	28.9254	49.4255	45.5301	40.0902	38.6591
HIVEP2	63.9595	91.0683	80.3331	70.4763	79.4644	91.9552	88.3518	96.4555	90.7261	71.556	139.362	98.3847	98.0544	101.339	83.7942	104.445	67.9409	93.9518	98.1972	117.739	116.967	140.977	94.7521	96.4278	98.7685	92.0747	145.534	154.856	115.567
HLA-DQB2	39.2667	145.625	98.1195	79.8526	79.0484	147.711	183.161	46.6069	85.6196	82.8823	54.6637	57.6343	37.8137	55.909	46.9477	91.0089	51.6129	149.016	127.374	76.2101	89.2859	175.023	174.964	120.255	78.3192	103.923	83.5494	139.436	58.917
HMGA1	57.7854	108.275	66.1899	70.4398	62.3545	57.6594	91.3009	55.6669	68.803	76.7456	78.3169	101.773	63.7843	48.0428	32.272	95.1389	78.7666	62.3402	58.827	42.4159	41.3918	82.3221	94.4306	95.5295	87.4745	111.34	63.9203	87.1681	72.8557
HMGCS1	21.2921	44.1178	22.9232	26.7179	39.6133	42.4411	48.3962	19.392	29.0453	58.1085	38.8737	26.8758	27.5093	28.1767	21.5055	43.7954	27.7274	28.4798	32.832	33.6444	37.7505	76.2662	60.2011	31.8675	43.7439	45.9666	48.008	36.4197	32.4939
HMGN4	32.7579	41.7047	31.7938	38.4487	38.7773	49.178	41.2245	37.9984	57.8024	42.9942	42.035	52.8229	43.0824	33.6775	44.3246	53.015	40.0135	43.7919	50.0301	48.3981	53.3189	61.4874	47.571	47.071	58.6763	48.5216	50.873	44.5659	41.1147
HNF4G	0	0	0	0	0	0.046035	0	0	0.0294289	0	0.737685	0.699591	0	0	0	0.0447711	0	0	0	0	0	0	0.034305	0.0346483	0	0.455214	0	0.65395	0
HNRNPH1	184.366	286.792	233.237	226.728	304.051	328.012	387.359	229.02	194.183	394.297	390.655	339.924	330.438	269.272	181.983	365.596	374.418	249.189	307.771	314.011	292.083	345.979	333.819	340.888	392.683	354.359	299.585	382.866	363.706
HNRNPK	324.044	370.044	339.232	382.018	381.928	374.958	406.949	350.95	409.784	421.343	371.772	393.819	425.369	352.618	400.089	439.006	386.477	367.619	459.423	400.576	438.961	491.634	399.072	408.387	433.049	376.377	391.768	430.437	415.52
HNRNPLL	49.8949	68.2487	45.9596	55.6147	59.3832	55.3551	74.31	46.3447	62.3971	76.8972	66.3005	73.0984	71.7574	62.5085	47.6719	73.8571	71.3326	52.4638	49.9762	52.8194	57.2946	65.7434	93.3583	86.1452	99.1558	72.4717	71.1602	81.2404	76.9965
HNRNPR	85.0725	100.249	93.571	98.3368	100.304	107.363	120.356	95.0407	98.7651	122.088	119.889	99.7091	109.151	87.6108	79.7616	112.444	109.002	98.0724	107.649	101.636	108.941	134.948	123.403	105.728	117.049	111.741	114.329	126.479	122.33
HNRNPU	338.527	410.804	467.29	442.684	435.204	414.541	513.288	390.592	427.202	533.091	685.93	476.594	496.613	457.369	365.78	529.033	452.718	414.119	467.042	484.088	435.134	496.646	449.839	500.289	514.067	513.893	491.114	502.171	549.638
HOMER1	1.00933	2.25572	1.31248	2.31313	1.82321	2.17894	1.94669	1.83325	2.59064	1.5531	8.0556	4.63223	1.53866	1.75087	1.00383	5.62823	2.11189	1.40167	2.26823	2.23688	1.74633	2.64729	2.70145	3.75756	4.26593	3.69536	4.49107	6.69747	3.02121
HOOK1	0.0589151	0.157376	0.135774	6.65335	1.12514	1.12609	1.25845	1.09042	3.37396	0.416684	26.3592	12.9668	0.0932519	0.363705	0.46988	17.2573	0.175687	1.03423	0.186064	1.27155	0.705964	2.44214	1.06894	4.07524	1.36665	15.0641	0.503309	5.30119	3.14933
HRASLS2	0	0	0.022629	0.247339	0	0.149253	0.0266537	0.027399	0.491921	0.0378804	0.154943	0.101325	0	0	0	1.38027	0	0.0283253	0.228681	0.0290062	0.148624	0.0667381	0.11233	0.0997343	0.476194	1.01982	0.154864	0.057447	0.218266
HRK	0.0529921	0.0524587	0.022629	0.0228204	0.0447947	0.146875	0.117296	0.0526377	0.609532	0.113641	1.23549	0.633623	0.186504	0.0755364	0.668406	1.67707	0.484104	0.384444	0.341523	0.244899	0.111468	0.975858	0.262104	0.114784	0.4361	4.57798	0.232297	1.51639	0.0767696
HS3ST3A1	0.519172	7.55405	2.05924	2.07751	3.1582	3.91893	1.37144	1.59706	2.91755	2.42434	2.12289	3.45529	2.47118	0.53356	0.572928	2.09916	0.930956	2.79864	1.06748	1.99132	0.74312	4.69112	1.51104	2.35533	2.24897	3.37098	2.71013	5.89222	0.915082
HS3ST3B1	3.29398	56.0783	5.92881	8.25524	23.2646	27.6341	10.7334	9.73684	27.8922	19.7357	9.23569	20.9365	8.4393	4.20533	4.82406	10.3228	7.2579	11.2469	10.7499	14.1598	4.3101	36.1147	12.8208	9.2588	14.1821	11.827	18.6999	56.3495	7.45486
HSH2D	4.09465	12.5376	4.00534	8.07344	3.97898	12.06	16.7044	5.26956	55.2138	5.94722	23.1952	50.0559	10.7706	4.16315	2.30065	27.2084	2.60638	5.20339	17.378	5.75645	17.5748	16.5192	10.2259	8.53182	45.3268	14.653	20.4034	10.8431	8.6995
HSP90AA1	379.692	550.187	637.573	357.108	653.034	654.362	609	722.587	539.185	951.29	1302.49	769.284	578.022	632.091	624.47	1602.91	792.261	811.001	732.673	669.775	642.167	1083.74	1161.63	1279.91	710.708	717.916	827.983	751.355	1124.94
HSP90AB1	350.712	432.469	461.089	650.99	592.478	510.983	643.359	496.717	573.027	706.128	798.942	503.764	574.292	441.732	545.131	880.169	541.645	560.692	586.166	474.11	448.064	913.174	766.131	806.041	700.291	731.15	452.63	518.318	758.732
HSPA1A	461.133	468.561	450.997	659.051	497.362	741.131	535.692	843.82	1392.66	1050.12	2044.71	1634.66	343.727	431.101	1497.07	4019.63	604.141	735.425	593.92	770.705	466.977	1244.2	708.574	3269.28	963.231	1118.13	671.686	1063.44	2709.95
HSPA1B	424.55	429.584	416.171	619.328	460.261	701.995	482.766	808.557	1319.45	980.117	2038.89	1618.39	315.611	400.694	1452.97	3937.16	568.086	677.958	561.789	730.027	427.443	1174.21	632.213	3201.81	899.545	1082.37	598.28	1032.38	2641.98
HSPA1L	17.1037	15.7901	17.266	24.5387	15.7456	27.3494	18.8141	26.0489	49.6634	33.9787	64.7557	52.095	11.7031	14.7144	50.3978	134.215	20.7503	26.4401	20.0127	24.4383	16.8317	42.0512	25.2771	104.76	35.2454	38.7621	22.6876	40.512	98.7646
HSPA4L	0.992926	0.734422	1.10882	1.52695	1.96776	1.90652	1.02269	1.60219	1.47225	1.59098	16.5694	3.2974	0.792641	0.878059	2.07209	11.3823	1.60552	2.59092	0.723182	3.65062	1.00321	1.85014	1.28456	13.6123	3.455	2.50411	2.94242	6.57378	12.7763
HSPA6	150.176	179.776	163.02	119.852	139.502	165.126	227.945	203.048	235.292	266.148	403.789	349.767	109.897	86.3105	251.07	953.033	170.111	173.396	160.175	265.974	122.355	320.585	123.051	662.059	186.522	214.444	217.197	213.565	631.394
HSPB11	9.47217	9.54748	10.4772	11.7836	12.8202	11.9674	11.6395	10.1099	14.1197	10.4929	13.1442	13.2332	11.5166	9.74832	11.3869	10.9589	9.68532	10.5825	11.1632	11.6775	13.0046	11.5456	13.7617	13.0172	14.0572	16.0739	12.9699	15.515	11.6326
HSPD1	85.3182	110.583	135.299	144.845	165.032	134.228	141.78	159.293	154.888	174.25	404.659	195.672	146.965	116.984	178.973	521.956	153.389	166.682	165.636	172.469	120.46	220.069	194.165	449.432	220.217	247.558	148.554	263.022	468.778
HSPE1	21.0462	23.3441	24.3941	34.856	37.3972	30.3737	29.9582	35.9072	35.0824	33.4105	59.9168	39.6161	32.3118	22.9257	39.3173	69.8128	28.62	31.0859	32.3729	29.9455	27.6069	39.0968	44.7416	67.0955	39.7455	46.062	26.869	41.4136	52.0439
HSPE1-MOB4	21.5474	23.5539	20.3888	27.5217	31.4483	30.6963	26.5503	30.6287	30.6675	33.7135	45.2714	41.444	31.2394	23.4276	31.0843	46.1231	27.397	24.2091	31.126	29.0334	26.2321	33.8457	38.1564	51.1878	35.6102	36.1824	27.8756	33.9455	38.7731
HSPH1	58.1339	90.7535	99.6583	82.8385	118.147	144.593	111.585	157.306	140.954	230.805	501.704	239.266	96.6556	97.3069	166.497	682.961	152.749	164.891	130.044	158.427	118.23	217.833	192.248	500.919	208.306	199.896	134.655	226.217	519.149
HUS1	20.748	34.6752	24.3715	24.4204	25.911	31.9228	31.1586	28.5265	36.2252	32.6908	28.9567	33.2339	27.2296	28.1355	22.9407	35.8825	34.5568	26.0452	32.0662	27.9932	31.5083	33.6977	32.5937	27.3552	32.5044	32.6784	30.5857	34.1187	30.0143
ICAM2	25.5897	46.4259	31.658	35.6418	47.0354	90.621	33.8881	26.4224	87.3233	48.146	33.7132	23.5227	29.7474	21.8742	31.5746	66.5179	41.8826	46.7968	43.3288	31.4288	80.8886	67.6607	70.3501	40.164	48.813	55.1976	74.1026	42.0451	29.2141
ICAM5	1.19743	1.57376	1.5614	0.399572	2.69528	3.04261	0.899977	1.25177	2.15685	0.719727	8.67637	5.97893	0.69939	1.86738	1.59223	3.007	2.4534	1.22925	2.31451	2.15298	1.18899	1.88097	1.07638	8.35779	2.62293	3.46589	2.1681	7.53181	4.70055
ICE1	61.3217	107.593	82.8901	67.3352	105.899	110.077	121.225	98.6422	74.0683	131.899	150.881	120.634	111.762	106.811	69.1555	137.498	118.342	105.938	102.806	115.605	131.978	126.963	122.057	115.854	132.914	147.053	109.257	118.639	108.566
IDO1	0.451886	1.57376	0.882532	0.952387	0.637851	8.09181	3.48634	1.00005	8.65694	0.378804	10.7625	36.4252	0.652764	0.379272	0.934067	3.86219	0.36607	4.67396	5.59437	1.85885	2.74954	31.1566	12.5104	6.69889	10.0003	6.03429	8.36268	14.7838	2.01595
IER5	87.1042	105.757	87.5517	101.093	94.6389	142.816	135.281	79.2327	164.519	110.194	131.102	169.554	82.6212	62.8436	115.492	246.691	99.1937	99.1381	136.826	115.379	110.019	147.565	91.9206	207.088	170.213	128.238	115.955	143.334	190.03
IFI44	64.2206	191.212	74.2685	191.12	99.1821	158.712	219.134	128.97	354.472	75.041	212.219	502.139	404.62	175.628	93.7648	330.181	61.4126	153.788	148.427	116.365	306.165	157.046	279.441	275.636	571.44	205.215	345.115	213.452	202.226
IFI44L	61.3327	363.434	110.701	421.677	118.316	277.689	414.371	195.94	783.663	72.7682	448.642	825.647	899.601	375.93	137.681	654.749	39.605	325.096	213.074	159.44	709.011	241.351	496.722	502.202	1166.75	364.349	840.72	499.677	420.003
IFIH1	32.5232	106.596	76.4409	112.291	62.0335	101.598	115.372	79.8629	380.122	58.9419	163.647	460.986	180.955	86.9394	57.3067	218.692	32.7283	112.76	114.677	70.2698	231.779	131.335	172.719	172.137	429.633	152.284	284.447	148.007	117.189
IFIT2	30.0374	167.92	68.4755	200.489	76.1121	245.561	169.723	67.2638	1115.17	53.7144	357.058	1283.32	286.19	107.493	68.5683	593.76	35.5431	167.741	327.6	72.4927	437.735	246.864	266.433	341.863	871.254	360.437	542.567	212.621	171.918
IFIT3	51.1967	234.176	116.834	304.453	80.6347	259.459	229.729	109.915	1113.88	52.6537	303.451	1018.01	567.391	189.128	84.8444	603.732	30.0127	233.688	260.252	88.7883	521.187	252.576	351.504	447.553	1095.28	352.455	683.262	305.257	232.399
IFIT5	35.2545	66.4652	43.674	87.5514	43.5438	69.3805	66.1889	46.6546	152.372	33.7135	89.4843	124.664	102.064	63.7771	49.1067	103.76	32.7232	61.1142	83.8476	49.6042	114.218	74.1124	102.148	88.8425	164.432	87.6513	118.82	89.0552	80.3972
IFITM1	55.2613	209.625	53.1556	153.708	66.8769	108.622	163.485	100.673	720.126	48.4869	233.534	562.96	251.734	106.537	54.7195	302.7	43.1419	88.0428	66.3461	98.7807	163.747	170.049	203.512	129.851	761.069	155.052	354.949	163.141	102.418
IFNGR2	264.919	314.437	223.778	302.745	312.154	331.625	280.623	262.687	350.943	392.554	247.208	388.586	329.179	286.88	327.658	317.658	311.455	265.671	363.067	314.142	295.167	375.188	336.344	413.529	290.267	358.479	363.506	392.317	289.601
IFNLR1	0.275735	1.73114	2.12713	2.48772	2.24094	2.15156	3.04333	1.64565	3.23414	0.98489	3.77066	12.7763	1.44541	0.455875	0.414937	8.13044	2.01326	12.8222	5.82537	3.07919	1.44908	2.60262	1.73426	9.41657	8.98398	9.12195	2.51655	8.0607	3.80727
IFRD1	36.8843	89.2847	41.0264	63.0861	61.3362	66.1621	79.5404	41.3219	65.3975	147.544	109.196	76.895	56.6972	52.359	39.2916	106.268	73.9873	51.9585	89.0893	74.8752	50.495	74.7493	52.8512	93.5924	112.18	68.3414	100.197	81.469	105.604
IFT57	9.77589	8.39339	8.35011	15.2441	11.5553	12.9579	11.429	11.4802	9.77802	10.6823	30.0842	16.7	11.097	9.8364	10.6918	19.085	9.91513	13.0494	14.6945	14.4684	14.4165	18.6835	10.8169	18.3485	13.2637	44.5944	13.7442	15.7932	12.483
IFT81	2.14173	0.891798	2.39868	2.06872	2.19163	3.44597	1.99032	2.23644	3.11085	2.04554	11.0281	6.2292	2.23805	2.8618	2.08188	6.53548	3.91349	3.16971	1.89257	3.96761	3.23257	3.40667	2.63265	4.00047	4.31556	4.66622	3.6006	3.97855	4.74711
IGF2BP1	0	0.104917	0	0.0787068	0	0.0483389	0	0	0.0772371	0	2.47255	0.289117	0	0	0.028606	0.376607	0	0.0281353	0.074804	0.0287228	0	0	0.0362508	0.215389	0.32956	0.800739	0.154864	2.59784	0.128098
IGSF11	0.104384	0.0524587	0.0452581	0	0	0.0409069	0.0834186	0.0334656	1.25737	0.113641	0.0319802	1.20016	0.046626	0	0.235312	0.63264	0.0318155	0.0516467	0	0	0.074312	0.223494	0.0679195	0.296816	0.174192	0.121122	0.0774322	0.398537	0.329106
IL1RN	19.7417	79.947	31.2054	76.0746	53.5829	34.0757	26.4594	15.7241	275.992	30.5695	88.7665	305.814	83.5071	70.0957	24.5983	202.327	75.5272	59.6541	72.6307	43.9917	46.9652	79.7799	49.512	428.039	331.183	66.1631	284.563	156.044	73.1299
IL2RG	16.3334	36.8785	35.505	25.475	23.4949	42.693	28.7268	18.3287	50.3914	23.9404	32.8031	37.4439	16.1792	17.859	16.5366	33.3769	20.0994	48.4989	42.4079	24.456	37.156	68.4084	45.1551	51.1413	35.4327	27.6379	44.2912	36.3444	19.1499
IL4I1	74.9306	73.9143	160.802	80.5743	51.2466	87.6915	41.2431	56.7443	383.519	55.1159	87.2641	286.702	78.5648	111.894	93.8303	146.317	53.8169	119.522	85.9962	93.1825	92.2955	113.728	108.25	351.126	175.343	132.108	166.75	191.111	104.622
IL15	4.75352	22.0326	15.5235	10.9088	12.3161	25.6101	19.4911	10.8179	24.096	11.3641	12.94	21.8157	15.2933	6.34456	7.74853	21.1686	9.7596	21.7439	10.1635	18.7129	24.1142	20.6692	24.4236	14.6583	30.161	11.7499	37.9805	34.9087	19.6386
IL31RA	0.825416	3.14752	1.87821	0.830674	0.549571	7.95452	0.515722	0.812843	2.31855	1.78038	2.65154	0.748908	0.559512	0.573613	0.764101	1.77704	1.16026	2.47711	1.6901	2.31416	3.7156	9.22259	3.94627	1.09992	2.43074	2.60145	7.97552	5.31986	3.1318
IMPA1	14.823	15.2655	12.446	14.0349	15.1076	15.7832	14.4297	13.5953	16.7406	18.4099	18.7043	25.303	20.9817	12.0405	14.6474	23.4672	14.5449	12.9015	16.2616	20.5459	17.5748	14.6966	17.2059	19.7108	23.4743	17.623	23.7717	28.6164	27.7081
INHBA	0.353582	2.83277	0.497839	0.331021	0.915945	0.35227	0.806604	0.101099	1.03475	0.340923	1.23918	3.25094	0.46626	0.420628	0.641761	4.25795	0.374203	0.925084	0.729697	1.06312	0.408716	4.38844	0.644949	2.31776	1.5466	0.666089	0.271013	1.79792	1.20761
INHBE	0.0546989	0	0.022629	0	0	0	0	0.0230785	0.0331461	0.0378804	0	0.027393	0	0	0.0276619	0.102413	0	0.0273119	0.0354174	0	0	0.0629686	0	0.0482946	0.144432	0.0894177	0.0387161	0.0827039	0.0356598
INPP5F	15.3847	27.0687	18.0353	17.3891	22.9345	24.6749	40.6889	15.9978	20.206	31.7816	37.1621	41.3303	19.7228	26.9121	17.0431	27.0572	29.6547	21.1223	21.543	23.4296	24.5601	41.4807	32.5194	28.9466	30.2078	36.1564	21.1777	31.6365	30.8701
INSIG1	45.3526	242.464	37.7905	58.7925	142.289	177.785	127.459	48.5897	124.783	203.001	110.73	62.0805	49.1904	38.4251	75.7407	231.209	137.194	75.8369	125.613	83.956	108.979	156.111	114.603	155.657	106.247	140.667	136.707	103.183	82.0845
IPMK	32.2858	36.5112	24.1904	25.9396	35.9018	38.5455	36.6645	36.351	34.5211	46.8959	45.7705	35.7374	34.783	34.0692	27.3081	47.1972	39.1769	24.9046	31.2489	40.3813	31.917	27.748	44.2283	40.1755	52.5935	37.7009	66.5917	55.4876	59.8078
IPPK	15.3255	17.5212	17.2433	15.9567	15.4692	15.7635	15.7548	13.9303	17.3898	17.0841	14.4408	15.5897	18.1841	15.0571	15.5146	19.8669	17.3404	17.0034	17.4709	14.9854	17.6119	17.9254	15.1781	17.4265	17.7714	19.0923	17.2674	16.0239	18.2966
IRAK2	8.70071	13.6917	7.89753	11.8808	8.51421	8.49012	8.22671	4.13466	18.4579	9.12917	9.46198	37.0224	15.9461	10.0917	7.25707	26.4654	7.25039	10.9676	17.9205	7.51373	10.8867	11.0293	12.3548	26.8193	9.37204	11.0623	19.5903	12.1106	14.5752
IRF1	96.7969	202.753	227.241	142.503	105.804	343.766	167.461	96.7226	219.279	166.257	170.949	118.439	114.187	102.639	129.755	176.417	86.7796	216.92	260.015	110.394	239.545	474.017	311.962	127.921	216.854	184.652	243.757	309.613	175.723
IRF6	1.0081	0.367211	0.407323	6.69635	0.887196	1.79385	1.16395	1.66714	3.72638	0.151522	15.2737	15.1501	0.606138	0.202294	0.158537	22.3543	1.38879	1.39061	2.60713	1.59969	0.631652	4.98978	1.87242	3.61831	2.63899	10.6609	1.16148	4.59488	2.90178
IRF7	50.8039	163.042	76.3504	147.287	64.5626	151.381	177.091	89.8067	405.331	81.7837	157.6	232.43	125.004	91.0791	66.0899	205.076	44.2441	109.991	105.577	74.4513	153.9	151.574	152.378	129.207	301.076	137.521	270.006	164.85	112.843
IRG1	0.412761	0.577046	2.85126	1.19729	0.549589	4.93386	0.387954	0.846993	2.73282	0.227282	1.90086	3.50407	0.69939	0.19121	1.95628	1.07432	0.112288	3.46208	1.07556	0.469106	1.70918	8.78125	2.31468	1.92618	3.42576	0.882157	8.47883	4.65564	1.74499
IRX3	0	0	0.0452581	0	0	0.246525	0	0.0149776	2.80118	0.0378804	1.2576	0	0	0	0	3.21696	0	0.0552571	0.0715838	0.368671	0.074312	3.75333	0	0.14348	0.104762	0.0409604	0	0.565304	0.0735904
IRX5	0.117185	0.104917	0.0452581	0	0.0914726	0.0498253	0.0611402	0	3.02122	0.0757608	0.338787	0.116819	0.0932519	0.0763655	0	0.362446	0.0371198	0.0294021	0.0378888	0.0618861	0.111468	1.4847	0.0375062	0.112622	0.0724201	0.104914	0.154864	0.267795	0.0431536
IRX6	0	0	0	0	0	0	0	0	0.372658	0	0.0327734	0	0	0	0	0	0	0.0298455	0	0	0	1.12787	0	0.0786196	0	2.10037	0	0.078246	0.0447432
ISG15	35.5088	142.95	47.5889	187.796	51.532	131.145	106.496	67.1233	1104.54	25.9859	156.024	623.131	344.706	101.726	54.4091	401.722	18.5841	99.7894	110.203	43.5844	227.135	88.8984	166.259	232.533	894.065	191.886	355.569	141.601	122.655
ISG20	1.77418	10.8065	4.34477	7.08983	2.05192	11.4917	7.34029	8.94367	72.6884	2.65163	14.5934	81.0606	10.5375	2.9361	2.46989	20.3541	3.49606	8.62327	11.2941	3.8616	17.9835	13.3666	11.352	10.1922	77.4244	14.7791	27.3336	15.7993	7.8051
ITGA5	261.478	264.392	229.028	223.037	258.438	265.699	222.904	230.123	316.567	325.468	255.982	375.147	265.442	234.877	219.263	307.433	253.381	263.455	295.717	238.118	204.804	244.852	202.495	305.147	305.758	291.584	324.093	252.956	268.116
ITGB7	17.4394	42.2817	25.8197	31.0568	23.2177	45.4016	27.1299	29.6419	55.2495	21.0236	23.7975	74.5402	40.2382	12.4646	19.4001	47.7814	19.4946	42.4914	40.1314	16.187	28.1642	52.7895	69.8492	47.2259	174.221	72.8089	142.437	72.1815	21.2669
JADE3	3.4425	4.66882	2.67023	3.05896	3.88679	3.24704	4.47439	3.43114	4.31846	4.28048	6.14894	9.00546	3.68345	3.58896	3.67376	5.94347	3.24122	3.79856	4.23823	4.22092	4.42156	5.79057	4.15254	3.94687	3.32134	11.2349	4.14262	4.82873	3.815
JAGN1	12.9768	14.4786	10.9751	16.795	14.3717	15.5691	13.775	12.6005	14.842	13.6369	15.0602	13.2058	11.5632	11.6551	12.4341	16.4181	11.9173	14.174	15.0196	12.7426	14.8996	18.2925	14.8805	15.2178	14.5122	15.133	11.5374	15.9488	15.5886
JAK2	93.0704	252.431	139.802	121.889	158.184	331.248	303.906	99.2763	238.968	239.934	156.54	228.701	187.67	134.874	120.837	189.724	158.984	189.766	172.525	179.698	324.632	342.298	449.102	169.125	368.44	192.953	341.515	320.393	228.336
JUNB	694.254	1497.54	678.124	1004.1	832.454	920.938	896.766	478.348	1008.02	967.124	833.016	496.51	599.936	583.267	626.294	1044.04	867.746	611.547	994.29	847.592	505.173	936.878	652.494	1007.55	1049.26	707.314	1260.52	659.182	889.051
JUP	26.1397	50.203	16.7681	70.3236	19.4723	45.8426	33.8515	20.8708	178.595	158.832	74.9776	129.519	32.4517	13.2574	12.1887	123.578	17.0844	34.5682	17.8593	29.724	71.0423	61.2694	40.7086	32.6399	104.037	99.0843	204.266	58.1874	28.875
KANSL1L	9.81605	13.6917	11.1561	11.0459	12.4979	15.686	14.2472	12.6935	17.9927	14.9249	27.8003	27.2371	12.8221	13.8769	11.8998	17.5578	13.9481	12.3375	12.155	17.4856	16.5716	14.6095	14.5906	12.868	19.6365	12.6429	21.1003	19.6988	19.2178
KAT2B	33.172	53.1406	46.8647	52.7258	44.5482	75.6606	59.3255	49.6563	70.1439	50.8733	47.6437	66.8354	58.0027	43.7354	47.8407	59.9933	44.6553	64.3264	49.6469	57.3122	87.9111	68.9337	60.9286	50.4607	69.1988	55.657	69.9213	64.1378	59.5964
KBTBD2	53.0241	58.2291	52.3636	56.4434	64.8241	64.6811	63.6713	49.6613	76.576	68.8665	81.1219	81.826	62.8984	64.5648	57.691	82.2328	62.2894	58.1914	65.034	65.9683	72.8258	60.3396	70.8242	66.7681	66.107	64.3656	70.3084	64.7928	77.148
KBTBD8	11.2567	23.9736	10.0247	11.4652	20.0132	12.1796	24.704	8.99742	11.5412	27.1602	16.5469	23.179	24.1989	16.4431	9.4107	25.6108	24.1769	13.5763	17.858	20.1039	17.6491	19.3762	33.6543	42.4922	33.8466	16.5981	20.1711	34.4206	32.9635
KCNA3	2.41728	9.86223	3.46224	3.65606	4.62565	5.89021	12.087	4.26803	7.32832	5.90934	6.54537	4.59343	5.31536	5.12437	1.86437	7.10932	5.6891	3.0739	5.33918	4.37804	7.50551	7.22588	8.49961	5.38317	9.34281	4.77981	6.77532	5.55287	5.50273
KCNB2	0	0	0	0	0	0.0501226	0	0	0.206413	0	0.220105	0.372255	0	0	0.0303491	0.14475	0	0.059501	0	0	0	0.763365	0	0.154965	0	0.369021	0.0387161	0.0365231	0
KCNIP4	0	0	0	0	0	0	0	0	0.248439	0	0.229414	0.437467	0	0	0	0.0740912	0	0	0	0	0.037156	0	0	0.0393098	0.0366505	0.16803	0	0.039123	0.0894864
KCNJ4	0	0	0	0	0	0	0	0	0.206826	0	1.63557	0	0	0	0.0304943	0.109993	0	0	0.0383381	0	0	0.40237	0	0.156481	0.0367633	0.038992	0	0.0773794	0
KCNN4	11.9187	22.0326	13.7132	4.71404	23.9344	19.6083	27.4913	9.57979	11.2561	37.1228	7.57401	29.0451	11.5632	12.4494	4.54051	32.0468	24.5827	26.3179	19.7053	13.8191	8.84313	27.328	25.814	46.5451	22.5669	36.411	31.7859	32.0846	24.5977
KCTD6	7.29545	7.60651	6.13247	6.46574	9.52346	12.2729	10.8893	6.36195	9.11923	10.6823	9.3245	9.85836	9.18532	8.98428	9.0367	11.4943	10.5108	6.79508	8.93877	8.83602	9.36331	12.5584	11.6397	8.65009	10.2229	9.74645	11.2277	11.0566	9.09287
KEL	0.175938	0.681963	1.403	0.757916	0.732624	5.78907	1.54776	0.505765	1.07471	0.303043	1.64352	1.67911	0.186504	0.305784	0.946922	0.767659	0.261606	3.25259	1.07489	0.74972	1.59771	3.53782	0.910128	1.60488	0.845741	1.27509	1.2002	1.43975	0.803334
KIF3B	36.3487	34.5178	42.1353	42.9017	43.8723	51.0099	36.6004	36.8226	35.3458	48.0323	75.4258	51.4179	37.767	41.9767	33.6065	54.0013	40.5641	42.5829	52.4604	43.7841	50.5693	55.4769	36.8548	42.9277	39.949	52.5713	48.55	52.616	52.178
KIF21A	0.823552	2.83277	1.35774	2.68158	3.91856	3.28962	2.64328	2.47462	4.65384	2.34858	19.3881	9.69618	1.49203	1.51066	1.50785	8.19755	2.4955	1.42108	1.79806	3.49029	3.3812	9.22614	2.28207	5.75191	2.65772	22.7812	4.45235	4.03366	3.18998
KIN	15.004	13.3245	15.7951	13.6987	18.5432	22.8847	18.9579	17.4679	15.8375	21.5161	21.1163	22.2695	15.0602	17.0126	14.5279	23.8441	23.0804	15.978	21.7191	18.2978	24.0399	22.5269	21.9514	19.4252	19.9037	23.3666	19.8226	21.8419	20.3341
KLF4	229.669	444.482	189.971	387.199	298.508	395.874	512.235	329.22	377.671	353.235	374.843	155.288	243.201	250.131	218.725	545.38	346.531	433.648	393.574	361.719	356.735	391.362	243.422	435.697	331.181	303.75	535.753	384.696	337.588
KLF5	0.899641	0.944256	0.633613	7.9972	1.88645	2.16213	2.16674	5.53966	7.31574	1.66674	44.1494	20.7064	0.652764	1.57115	0.889012	32.2332	1.18114	1.71937	0.959031	1.30566	1.15184	6.38591	1.80535	4.13136	4.3956	7.87546	0.967903	10.8046	7.8524
KLHDC7B	5.1263	9.75732	7.62598	14.1407	2.74732	6.24025	5.90765	7.24081	45.0016	5.71994	6.44608	20.0655	19.5363	5.04735	8.80074	18.1123	2.16935	9.75726	4.03074	6.00125	13.1904	13.416	10.4328	12.356	32.3586	9.80822	57.8031	14.3278	5.89816
KLHDC8A	0	0	0	0	0	0	0.0311253	0	1.73701	0	0.0345174	0.116079	0	0	0	0.0996944	0	0	0	0	0	2.00932	0	0	0.0360153	0.38992	0	0.0304567	0.131959
KLHL5	45.6108	74.5962	63.2481	57.8914	62.3277	80.4825	72.0102	56.8111	56.5882	68.412	72.6402	52.9145	61.1733	54.9109	54.6341	60.2606	65.5266	91.0116	74.3858	93.483	86.8707	65.8402	72.1175	101.686	63.4988	66.8599	81.3038	84.6238	92.6466
KLHL28	18.2218	21.4556	20.2982	19.4338	29.2559	31.6272	30.3602	24.2476	22.0823	34.0166	41.7164	33.7419	22.7535	23.7009	20.624	35.3534	32.8389	19.4251	23.0842	34.5065	25.7491	23.0582	31.2712	33.6329	37.3492	27.1888	41.1939	41.7457	56.746
KLHL30	0.276161	1.41638	0.384694	0.528614	0.729646	0.691832	0.85384	0.156023	0.2123	1.70462	4.373	3.15919	0.279756	0.570668	0.384661	1.05931	0.104552	0.28737	0.371024	0.0147398	0.334404	1.4095	0.709981	0.889382	0.686032	5.60538	0.425877	1.53063	0.362949
KLK9	0	0	0	0	0	0.0489335	0	0	0	0	0.00659085	0	0	0	0	0.0153051	0	0.028642	0	0.0294786	0.037156	0.0319241	0	0.0249054	0	0.110736	0.0387161	0.0226571	0
KLK15	0	0	0	0	0	0.0498996	0	0	0	0	0.0469291	0	0	0	0	0.0672258	0	0	0	0.0307069	0	0.037642	0	0.034761	0	0.191944	0.0387161	0	0
KPNA4	71.8641	95.6322	83.6143	105.555	97.4083	106.164	117.837	79.6455	89.5415	125.99	129.71	118.877	97.9145	104.466	79.8131	138.447	117.324	82.5177	105.264	92.9211	115.778	104.774	120.94	98.5078	123.536	129.943	114.793	126.352	123.01
KRAS	68.8154	94.6879	67.7966	61.3129	96.8914	113.449	84.7422	66.1451	89.0896	139.21	96.2317	67.9074	85.5587	90.9211	64.6009	152.424	108.721	59.9506	85.5797	110.7	103.851	106.463	127.239	84.401	94.2299	105.065	155.368	112.712	111.477
KRBOX4	8.59089	11.1212	10.2736	9.34593	9.70635	11.6675	12.0752	9.3049	9.81962	11.8944	11.1398	13.3078	10.4442	10.2842	10.2276	12.401	11.1464	12.2557	10.3588	11.6803	11.7413	13.6764	10.9176	10.7206	11.1812	15.6182	9.91132	11.2375	14.3687
KREMEN2	0.0580058	0	0.022629	0.159268	0.41203	0.150368	0	0	0.453612	0.113641	1.87293	1.30503	0.046626	0	0	3.24971	0	0	0.037739	0.0304234	0.037156	0.760073	0	0.111106	0.0726457	3.41747	0.232297	0.109569	0.132186
KRR1	19.7909	28.0129	23.1721	22.9585	31.1657	31.3688	38.9203	29.6304	25.7745	38.3349	54.3108	54.5822	43.2223	34.3574	24.542	43.8471	33.067	23.4354	27.4058	34.4339	38.5679	32.8353	39.6089	47.2415	52.4761	43.4822	37.09	51.3695	52.7237
KYNU	67.2208	109.639	76.8708	62.6561	125.535	166.744	99.6177	119.73	122.19	112.202	106.373	145.838	80.3365	82.2584	76.2949	149.253	113.186	128.306	100.027	134.977	156.204	139.472	139.905	141.513	112.823	114.839	184.211	123.039	160.18
LAMP3	0.514265	2.83277	0.905161	2.80656	2.37879	1.59961	4.57371	0.60213	4.44009	0.530325	7.32222	14.0563	1.39878	0.418056	0.416753	9.38155	1.22836	2.9151	1.94753	1.89315	1.93211	7.37461	3.78489	5.7011	6.88837	13.6921	4.95566	3.50498	5.1105
LCN10	0	0	0	0	0	0	0.0304967	0	0	0.0378804	0.393281	0.186362	0	0	0.0305669	0.222274	0	0.0298455	0.038413	0	0	0.078928	0	0.0393098	0.036372	0.0420075	0.0387161	0	0
LDLR	17.8918	69.193	13.3964	15.9928	41.6181	47.0415	62.2111	20.9517	23.0571	91.2917	59.569	18.9876	19.5363	11.9091	8.53161	56.697	28.7492	24.1031	30.0238	39.3531	24.2257	92.4556	51.0493	28.3531	44.256	20.7273	50.873	22.6728	38.0467
LETM2	1.68601	2.20326	1.33511	1.68689	1.23254	3.45712	1.99166	1.29443	2.14808	3.71228	1.82539	0.923719	1.81841	1.29642	0.564431	2.81733	2.64753	1.89586	2.32634	2.1679	2.34083	2.80079	1.57959	1.99146	2.72331	4.74048	5.34282	2.66099	3.52836
LIPN	8.43202	18.7277	7.33181	5.85266	19.7394	50.3455	13.7716	12.1964	18.0116	19.622	22.1189	3.50265	4.38284	5.00968	8.0696	49.4177	18.9017	15.9076	28.5408	40.6558	37.156	27.9942	20.3767	17.6886	6.33556	50.91	31.2439	19.1303	21.6107
LMBR1	27.6228	34.9375	23.3532	23.1141	30.3853	34.1808	38.3807	28.8921	30.5986	40.4184	64.065	32.564	25.178	29.2695	23.037	35.8802	37.0301	25.2199	25.5545	36.4261	36.7101	33.5046	38.3505	26.7253	38.5986	45.6201	43.0523	41.7377	40.9337
LMNB1	30.3345	79.8421	51.5037	57.7304	38.7664	50.1901	88.518	34.9208	77.8419	49.8127	63.1584	36.901	53.8064	25.6364	26.9491	46.245	28.9451	61.0638	56.0539	44.2439	50.7179	129.573	98.6076	54.7872	92.4553	47.8254	90.3247	73.2648	48.2253
LNX2	7.94181	8.07864	6.42665	8.47896	7.45221	9.2599	8.83089	6.98619	9.33194	8.1064	21.5377	20.8055	6.71414	7.90379	6.24399	14.8014	8.27714	8.01223	7.78181	7.8123	7.87707	10.1425	7.80909	7.90045	10.1755	10.8301	8.63369	12.2023	10.976
LONRF1	14.344	37.3506	18.4653	14.9796	26.2813	34.0535	30.2069	19.2688	21.3641	35.2288	24.3597	42.446	17.4847	17.6609	14.7953	29.0944	25.5086	13.3449	26.7432	39.3976	37.1188	31.7856	32.1521	29.6047	20.0574	34.641	31.2439	46.9844	21.2496
LOXL4	0.400494	0.157376	0.362065	3.7017	0.776522	0.5956	0.275102	0.578781	2.46064	0.265163	21.2736	0.832837	0.373008	0.456958	0.358451	9.94481	0.29435	0.470244	0.990126	0.708431	0.111468	1.91763	0.372237	1.72107	1.02146	14.7759	1.00662	0.800167	2.74796
LPA	0	0.262293	0.0905161	0.00126648	0.0450637	0.299026	0.0869563	0.0228085	0.364191	0.113641	0	0.522212	0	0.0375482	0	1.58309	0.110475	0.295858	0.419473	0.308864	0	0.419175	0.149209	0.126156	0.105853	0.674507	0.116148	0.12096	0.0801759
LPAR3	0.0527787	0.262293	0.0678871	1.98349	0.594348	0.398454	0.745391	0.492534	6.2818	0.378804	28.6606	4.68553	0.373008	0.0372606	0.27089	7.75025	0.858307	0.951382	0.341373	1.0891	0.520184	5.30898	1.43829	2.35393	0.799675	22.9712	0.232297	1.78852	1.28438
LPCAT2	81.8092	161.73	90.6519	123.993	108.217	163.447	182.298	86.8796	140.382	161.863	97.7161	101.129	170.465	102.445	81.5896	133.984	125.111	123.808	142.795	133.289	158.508	172.044	248.029	158.481	235.761	135.187	197.917	288.636	184.088
LPCAT4	4.21472	4.77374	8.62166	4.79648	4.75792	5.3655	4.73724	4.46184	7.14504	5.22749	6.64113	5.38035	3.45032	4.50766	4.50292	10.0791	5.75132	7.89075	4.8184	5.22669	4.9789	8.95525	4.30765	6.30633	8.38806	7.90809	3.48445	5.53975	5.25881
LRIF1	7.77206	10.1245	8.418	8.29843	12.2165	12.5373	13.7242	10.9004	10.2153	15.9098	23.6792	25.6004	9.27857	10.3524	8.17457	19.6199	17.338	9.92659	14.1634	13.573	13.1904	14.4182	12.5565	13.2188	16.8042	17.7113	17.2287	18.4809	18.0159
LRP6	1.60163	0.78688	0.724129	7.89183	3.28546	1.97537	2.36687	2.78762	5.21331	1.06065	74.6733	9.14166	1.35215	1.20738	1.44682	10.0515	2.66455	1.19834	1.79422	2.88504	2.15505	7.88467	3.44022	5.8872	4.6894	28.4538	6.50431	16.0998	8.43955
LRRC16A	3.13384	2.36064	4.61632	5.65479	6.19047	4.22176	6.33778	3.89696	6.01954	4.12896	19.0523	15.7284	2.61105	5.81498	3.78844	13.0478	3.79848	3.56593	6.48594	5.30294	2.30367	8.64277	5.10279	7.30851	6.58639	16.303	4.72336	10.3996	6.27253
LRRC32	0.818802	0.944256	0.837274	0.848813	1.18965	2.10983	0.287004	2.99828	3.2581	0.833368	6.55584	1.81354	0.512886	0.419596	1.58491	5.66998	0.970374	1.18983	0.763542	1.245	1.44908	3.91509	0.944684	3.25426	1.03943	5.14497	6.81403	1.31471	3.87835
LRRFIP2	33.8133	41.8096	38.6504	35.3461	41.2396	52.1031	42.0336	38.6471	43.9711	47.0853	45.6185	50.697	38.7462	40.2066	35.9662	53.5406	46.1624	48.9464	45.9512	48.2154	54.5822	49.3144	42.2583	51.4051	42.8383	43.6606	51.3763	45.0162	52.4307
LSM8	21.2978	25.7572	21.4297	23.3311	26.9577	31.4923	33.8542	23.1406	27.2457	28.1451	39.3027	33.8674	23.9657	22.5076	19.5207	33.0847	27.8405	20.7986	26.6221	27.958	30.022	29.5786	31.3561	27.269	28.117	31.8897	26.869	27.6923	30.4218
LSMEM1	0.697777	0.629504	0.497839	0.693152	0.318943	0.899382	0.689686	0.144556	0.726317	0.833368	2.76246	1.19893	0.46626	0.342621	0.604657	2.41383	1.11881	0.800001	0.876609	1.39863	0.854588	1.00595	0.677245	1.81712	0.60782	1.90696	0.464593	1.36782	1.76884
LY6E	54.6596	250.385	102.238	349.618	98.0404	214.203	217.056	146.725	790.274	47.4262	235.894	551.704	496.66	172.972	95.8791	519.38	34.4694	193.951	126.779	106.317	332.955	211.579	294.939	292.287	834.008	359.844	516.512	270.878	195.161
LY75	57.7533	124.694	116.336	103.689	70.2861	221.758	170.34	75.8941	75.9264	114.058	127.197	105.08	82.4347	75.781	71.6778	112.629	76.2424	178.809	115.059	165.607	182.919	154.253	144.291	185.633	147.352	159.456	181.772	185.085	194.481
LY75-CD302	92.7242	159.107	139.169	130.359	108.621	248.998	212.843	119.271	95.0642	149.211	144.655	124.371	112.695	109.435	105.518	125.232	120.86	199.793	146.599	204.014	218.44	177.201	176.129	196.63	147.54	175.033	184.792	186.018	204.826
LYAR	12.887	23.0294	18.3521	13.1422	25.5972	29.2826	22.0905	21.7513	20.983	30.1907	17.0561	21.148	20.7952	15.0631	16.0907	24.054	26.5637	18.9958	28.4838	25.058	29.3161	27.112	22.9414	25.795	23.0489	28.8644	25.1655	23.1798	21.3755
LYSMD2	12.9031	25.3375	15.0483	19.6124	17.3103	31.1566	23.489	11.8992	47.0175	16.8568	19.4255	27.2203	24.8983	13.2301	14.665	28.0796	12.6467	17.9906	24.116	15.2523	31.2482	29.7245	34.3346	25.0447	50.3135	25.245	30.6244	27.2229	25.0339
MAATS1	0	0.104917	0.181032	0.143855	0.410147	0.444637	0.215658	0.646811	0.680367	0.454565	5.1522	1.27552	0.046626	0.151039	0.113988	1.27729	0.144678	0.619534	0.375593	0.458336	0.37156	1.15731	0.599973	1.52527	0.433455	0.790436	0.658174	2.60069	1.76384
MAFF	9.28973	35.8817	16.9718	28.4096	21.344	18.9483	23.5061	15.8682	29.304	30.5695	25.9174	34.7866	17.3449	12.9988	14.4016	45.7485	19.5414	23.7204	23.9389	23.6917	16.1629	21.1404	15.5169	40.548	24.8239	15.3409	31.9795	40.5096	24.1389
MAGEB17	0	0	0.022629	0	0	0	0.0965697	0	0.0403739	0.0378804	0	0	0	0	0	0.0313244	0	0	0.0380386	0.0308014	0	0.118644	0	0.0748289	0.0364721	0.0689375	0.0387161	0.0347899	0
MAGOH	12.0071	12.9048	10.9525	12.2778	12.6826	14.7863	16.1853	10.2438	15.2364	11.3641	13.7155	13.3441	15.7596	11.7368	9.46079	13.9527	13.6525	10.1643	13.2755	12.7715	13.4133	15.2381	17.8594	16.9043	16.3007	17.316	15.951	13.8666	12.1234
MALAT1	0.233197	0.419669	0.135774	0.0470092	0.411743	0.24987	0.28154	0.128768	0.698747	0.568206	0.15184	0.0977325	0.0932519	0.0378189	0.426122	1.37913	0.522903	0.684863	0.843214	0.122733	1.15184	1.51314	0.757342	0.0989762	3.27474	0.0506351	0.542025	2.40396	2.72366
MALT1	35.754	71.2914	43.4025	50.239	65.8068	76.2972	75.8979	52.0778	58.1847	88.1098	112.282	96.6707	69.2862	60.531	39.9861	69.3831	76.7514	54.2065	57.439	58.2916	73.1973	63.1711	81.2568	84.7549	107.994	73.7748	84.0139	91.9409	88.2416
MAMDC4	5.00847	7.50159	9.00635	6.75814	5.12889	6.79412	9.17888	7.85091	7.2391	7.38667	8.97273	8.61996	6.15463	5.54451	5.28561	8.37045	5.98717	7.30999	5.33686	6.12644	6.27936	8.30597	7.32135	7.71825	13.8316	9.76923	7.12376	10.0251	6.79325
MAP1LC3A	2.13981	1.67868	2.57971	2.32074	1.73332	3.99844	2.13147	2.50262	3.14854	1.96978	5.26968	5.48709	2.00492	1.63776	1.71377	4.66261	1.92895	3.37749	2.85154	2.87133	2.48945	3.87666	2.40385	2.96477	2.90148	2.25952	4.25877	4.43242	3.17701
MAP3K7CL	4.12719	8.55077	5.36308	5.85032	3.06847	11.6295	6.36022	4.91148	10.682	3.63652	9.9507	10.5412	3.17057	2.48566	3.17867	5.88567	3.51817	4.20796	5.9153	3.22082	9.92065	16.5577	8.08215	7.81961	19.0705	8.26341	14.5185	18.3843	8.72402
MAP4K3	22.5335	36.5637	21.7918	22.4802	31.1708	33.5546	36.1195	30.1808	29.3523	40.4184	65.0506	55.2043	30.4934	30.2703	20.3136	52.1717	39.6296	28.2584	25.3526	38.2447	29.762	28.2943	41.7516	45.136	45.5521	52.776	41.0391	63.3117	46.3447
MAP4K5	17.6313	30.1113	22.4254	20.8918	29.7038	31.1324	42.7667	26.8065	20.7243	35.6454	49.0211	34.1681	26.7167	26.4831	17.0681	40.5276	36.7442	29.7758	24.0793	35.5168	27.4583	29.7571	34.6131	35.6055	33.3604	33.3105	29.1145	41.6508	39.1687
MAPK8	20.6291	28.5375	15.0257	25.4443	25.3613	28.7	29.3314	22.3241	27.9834	28.183	35.6473	31.7271	25.6443	25.1142	21.9619	33.8347	32.1609	19.2995	22.808	28.7117	27.7184	27.0157	34.1489	28.0167	30.2363	30.0888	30.547	32.1548	34.5313
MAPK11	0.998473	1.15409	0.746758	0.935617	1.05271	1.60831	1.37951	0.430445	1.23455	1.13641	2.60538	1.23356	0.839267	0.955423	0.700353	2.43972	0.522373	0.893021	1.11121	1.4351	1.63486	2.15181	1.06015	1.07262	1.11684	1.52672	1.23892	1.02426	1.11018
MARCKSL1	9.08296	29.167	6.17773	15.3825	12.173	22.7167	20.0185	5.58202	13.5129	34.0166	65.0103	37.9583	5.22211	5.38312	3.35429	29.3982	10.9807	6.77107	21.3178	13.2724	6.61377	42.543	27.591	30.4549	12.3225	38.6809	29.6178	14.5231	12.2283
MASTL	14.1667	20.5638	20.253	26.5171	21.2892	17.1371	22.7106	18.4207	33.0813	17.6523	23.4624	40.5263	26.2504	17.1254	17.1181	36.2026	18.2098	21.2835	21.9413	20.9769	22.6652	19.663	20.8441	30.8989	44.9759	30.1342	35.9285	24.8373	22.2331
MAT2B	46.5995	47.9472	49.8291	60.5869	57.4051	76.6652	66.5506	56.444	68.5069	50.6082	63.2397	66.4808	55.9512	44.7559	68.3607	64.7389	43.4637	60.1628	63.653	60.4039	78.9937	74.801	67.2589	50.159	100.915	58.728	69.2631	78.351	75.7219
MATR3	165.937	204.169	181.213	169.317	235.321	229.747	257.602	209.01	152.404	255.352	296.885	295.682	272.855	235.174	194.452	254.561	248.13	218.231	233.771	245.722	244.821	263.478	266.136	282.57	321.806	236.297	255.604	296.589	297.713
MB21D1	41.2123	45.4817	42.1805	38.0447	31.7379	74.0549	44.0375	32.8509	78.1658	57.5403	45.019	49.8566	32.7781	30.4398	36.6159	50.6628	40.7958	33.9911	37.795	38.1184	52.2785	67.8202	51.0718	38.6066	60.6475	44.5572	64.8495	53.9108	48.5807
MBD2	88.1677	109.691	112.534	102.538	89.2907	138.126	95.9368	102.866	166.169	108.527	97.5172	121.686	100.386	86.7163	97.9267	120.058	93.5298	117.5	108.098	111.836	192.319	155.422	116.394	98.4379	118.079	124.799	142.049	135.027	108.146
MC4R	0	0	0	0	0	0	0	0	0	0	0.294961	0	0	0	0	0.0370456	0	0	0	0	0	0.0805619	0	0.0393098	0	0	0	0	0.0447432
MCMBP	71.9682	88.865	74.2685	88.4891	109.379	117.866	123.226	78.5197	108.417	128.604	102.125	123.458	97.6814	76.9102	74.6876	90.6626	100.899	88.2501	103.34	91.4183	103.442	119.484	120.887	114.774	111.711	123.431	109.063	115.851	97.012
MCOLN2	1.29629	8.44585	3.55276	8.30752	7.92308	9.61533	14.3848	1.65768	11.2607	3.25771	9.47636	21.1961	6.34113	1.95019	1.92506	9.51042	3.06879	22.9506	6.52954	4.31493	15.0853	11.4168	8.34745	19.5301	15.855	11.2309	11.0341	7.46469	4.96445
MDM2	84.1846	124.537	137.381	103.399	111.396	120.441	114.605	165.414	268.39	104.967	173.35	320.435	145.24	109.723	98.0173	152.493	109.736	140.098	110.108	157.79	215.208	115.726	145.406	153.018	504.908	165.44	224.05	190.465	168.221
MEAF6	27.9196	24.7605	24.6656	27.2846	27.0065	23.4492	27.7413	26.0988	36.4306	28.7891	25.6566	32.9991	27.4161	25.8374	29.5281	34.7183	22.3083	26.3006	30.9367	29.0056	32.1399	30.4018	27.9893	30.303	33.6503	38.7304	31.089	31.2781	29.6091
MECOM	0.529561	0.314752	0.113145	20.9226	0	1.71217	3.3426	0	5.24296	0.378804	114.094	40.3013	0.46626	0.20287	0.963713	29.4463	0.441918	4.59839	0.196871	4.20941	1.33762	14.8999	3.07072	3.04767	1.98094	82.4506	0.348445	8.72741	2.10679
MED6	17.4657	16.1573	15.1841	20.375	20.0063	17.4874	21.6634	17.7691	24.3385	21.5539	27.5019	26.7217	20.7952	19.6107	17.1771	23.0182	19.9302	16.5959	20.249	19.0665	24.1142	22.2424	23.7641	22.5432	24.6785	20.049	20.0549	21.4867	22.1817
MEX3C	29.4036	43.5407	32.9252	45.6483	38.3663	41.5301	47.3204	29.4777	40.2176	57.2373	60.4525	49.1922	49.4235	38.3441	28.2204	44.9	39.9789	31.3205	37.7427	44.8388	45.3303	46.5127	53.1909	40.3967	54.6034	46.1071	54.6284	54.2057	55.6706
MFN1	26.2338	32.3145	28.852	42.7672	48.7415	40.9505	44.189	39.8866	34.2705	44.6231	69.117	111.794	35.7621	37.8603	27.8574	82.8212	42.883	32.994	52.6745	48.4577	42.5808	70.4441	45.0638	45.9774	53.8389	88.4037	41.9683	65.9529	44.4867
MFSD2A	5.34339	12.3802	8.28223	9.11439	6.13329	11.8659	13.3113	6.34629	11.219	17.5007	10.4882	18.3814	8.06629	8.02724	7.87095	11.0204	10.2463	9.23874	10.3173	5.79698	7.0968	20.3091	13.7989	14.5026	8.30376	7.76523	10.6856	10.2239	12.167
MGAM2	0	0.157376	0.135774	0.0285765	0.183089	0.150591	0.255568	0	0	0.189402	2.73435	0.993988	0	0.114624	0.0301312	0.363591	0.523743	0.208538	1.49766	0.249623	0.111468	0.518726	0.227297	0.585098	0.367275	0.317967	0.309729	0.542522	0.31184
MIA3	62.911	79.8946	74.4043	67.2442	85.2373	96.2435	105	104.348	94.6844	93.7161	153.597	150.535	102.997	91.0541	66.8689	110.102	90.0668	96.0785	96.2087	108.431	126.776	102.693	102.576	103.083	149.796	109.66	117.31	123.036	121.724
MICA	5.37526	9.23273	9.45894	11.1778	12.5406	14.9684	15.0104	6.14218	13.9408	11.2884	13.2068	18.9435	8.81231	10.8911	11.6428	18.8798	10.7216	8.56605	13.1024	11.9026	12.633	13.8849	10.6335	15.4107	14.4796	14.4766	12.4666	9.06479	14.257
MICB	24.1623	27.4359	33.4231	31.7939	25.8284	39.1593	35.9072	28.3902	54.0916	34.8121	31.5866	32.5844	35.156	25.8876	39.3609	37.0462	23.425	39.5968	33.8322	25.945	40.9088	43.2678	28.7167	30.3673	55.7237	30.7385	36.1221	34.1991	36.168
MIER1	46.6557	58.3341	47.9057	46.3978	54.575	62.9097	65.0803	61.3295	59.879	76.2153	80.9011	90.779	66.7218	62.1267	46.0851	69.0464	63.4367	49.5115	58.5835	68.3347	67.2524	56.6229	75.5262	65.1818	109.144	64.6019	89.0858	92.9703	98.8844
MITD1	10.7096	10.9639	10.4999	12.243	13.3238	16.5482	13.256	11.5646	14.4079	13.1066	20.4607	23.9266	14.9203	10.8572	13.5566	15.1359	11.4441	10.8506	13.6979	13.2091	15.1596	16.6987	17.1763	18.3179	17.1142	14.2434	17.5771	19.3812	17.0447
MKRN1	96.7852	96.0518	100.179	119.962	104.707	124.708	119.983	101.369	128.567	113.224	126.681	123.91	106.167	97.7508	111.607	134.11	97.5268	103.437	115.051	116.775	130.789	135.01	113.104	101.277	117.034	134.265	118.007	118.372	119.144
MLK4	1.41438	4.30161	1.67455	4.98498	2.49899	2.78698	9.01167	2.61311	5.8569	3.40923	80.9707	20.263	2.37792	1.31964	1.26411	7.87673	2.45856	5.09277	3.79636	3.08477	1.41193	3.09621	9.49241	8.31539	6.9066	22.3103	2.98114	5.06039	9.81448
MLLT4	15.537	16.4196	13.8716	24.7401	28.8862	23.1204	21.6581	9.27264	15.984	24.0162	57.9972	90.8585	12.2626	8.88668	9.55537	102.834	23.243	35.5838	32.7971	22.0375	17.9092	34.604	24.1926	21.4055	18.6709	134.292	14.0539	65.7769	35.5135
MMP9	4.65777	7.29176	14.2789	2.29091	11.8619	35.0401	8.50268	2.20083	13.3732	6.13662	12.0123	500.429	4.94235	4.05356	4.92091	7.69976	8.19677	29.2184	42.1771	6.16046	1.37477	30.0592	26.0303	192.85	27.8765	22.795	77.2386	11.537	8.09739
MOB1A	385.805	485.295	356.045	485.779	489.806	607.167	554.964	389.208	468.765	596.275	443.076	409.464	505.099	427.603	425.673	526.31	481.488	343.127	420.983	523.858	561.279	514.591	672.182	451.335	640.642	544.297	662.084	697.28	599.28
MORC3	64.0028	106.963	70.5573	74.5156	109.124	131.236	129.513	90.6635	111.907	142.468	133.006	155.292	105.468	98.2289	90.0785	135.218	109.217	101.628	120.206	114.849	136.102	135.973	136.549	134.603	157.659	133.85	149.909	150.493	141.101
MOV10	42.0425	85.5601	77.0066	83.2794	46.7868	85.1527	71.4265	57.3305	166.764	49.093	75.4506	101.437	95.8164	55.3557	53.3201	105.054	35.8456	94.361	58.4201	55.9692	93.2987	96.9688	99.5375	79.1562	161.341	112.014	125.285	93.0923	67.8925
MPLKIP	8.87131	8.65568	7.5581	8.94127	8.32996	12.2616	11.1327	8.92965	9.41909	9.58374	14.1294	13.6171	8.90556	7.10785	7.06938	9.69036	11.0656	7.91958	8.12072	8.8842	9.36331	9.69262	12.0855	9.04588	13.2523	11.4725	9.98875	11.9029	10.3112
MPP6	1.73143	2.46556	2.05924	3.28396	3.84081	3.49803	4.11565	2.58145	2.66013	5.30325	19.7189	12.2837	2.79756	2.40329	2.23639	9.52545	4.47594	2.36534	2.00953	3.62577	2.60092	4.7594	3.46889	5.94409	2.9885	10.6166	2.4004	5.71989	6.00514
MRC1	772.925	293.926	448.123	386.825	506.721	132.963	519.71	793.734	112.957	297.437	178.415	314.202	402.009	698.757	588.994	73.5714	603.508	208.083	252.565	246.906	166.979	211.308	387.765	132.434	101.728	111.863	64.3849	103.245	273.739
MREG	1.50324	2.15081	2.76074	3.70599	2.97192	4.76202	2.91772	1.5845	4.5797	1.32581	10.1758	18.5544	2.09817	2.02209	2.08878	7.82964	3.01939	10.07	4.93431	3.91404	2.56376	10.9187	5.2948	20.7398	4.07231	11.1278	3.29087	11.103	3.82908
MRGBP	13.1791	12.4327	12.6496	13.6557	14.0455	14.7401	12.2184	12.075	16.9715	15.7961	19.9492	18.2635	13.9412	11.2674	13.5422	16.6504	13.8497	12.9304	16.0715	14.1201	13.9707	14.9105	13.4567	15.1363	14.7526	22.7947	14.1701	15.2846	13.6826
MSANTD4	14.0448	16.8917	15.6819	13.5516	19.9046	26.4072	26.0845	15.6865	17.5148	25.4935	32.0208	24.9762	18.7903	15.9299	16.4333	22.6356	22.1512	18.5899	19.9765	20.4521	26.195	26.8988	27.4855	17.6366	24.5698	24.7424	18.4676	25.2649	24.8284
MSH6	34.481	42.544	43.1083	46.6955	53.3597	42.4182	59.0897	38.9727	36.9476	53.3356	71.4188	51.6919	40.5646	39.9997	36.5407	56.9625	48.7415	53.8421	51.1443	44.4063	53.8019	65.5933	51.4589	55.8519	51.8773	111.312	50.0599	60.2142	58.529
MSMO1	8.49416	16.2097	8.01068	10.4998	22.6611	26.3925	23.4341	9.81914	12.4379	30.0013	20.2339	18.5571	13.6614	10.3547	9.22373	25.5546	11.6173	11.3379	10.4475	16.4943	17.2775	20.5547	21.1787	13.8329	24.6561	27.5311	23.5007	20.5941	17.0177
MT1B	0	0.209835	0.113145	0.0332582	0.0915981	0.402764	0.0442036	0.0677594	0.124219	0	0.163867	0.273799	0.0932519	0.038242	0.0611339	0.259319	0	0	0.153652	0.156369	0.111468	0.27519	0.0758911	0.275168	0.0603054	0.126022	0.309729	0.273861	0.268459
MT1E	2.04103	47.1604	7.78439	8.01703	4.55625	17.1201	0	10.0788	30.0371	2.42434	14.7847	19.4082	9.60495	3.41946	8.18785	19.5327	3.38518	18.1819	7.66065	11.2278	17.6119	9.09698	3.8256	16.6894	5.78509	16.0181	37.2836	17.5968	10.6178
MT1M	0.163563	3.72457	0.678871	3.9267	0.0893563	3.46455	0.539786	0.914878	7.38594	0.568206	3.02057	3.17377	1.35215	0.609756	2.00834	1.78334	0.144191	2.52895	1.29668	1.17659	3.49266	1.68324	0.485446	6.1948	2.05798	1.89147	16.3769	3.06063	2.52198
MTBP	2.73235	3.19998	2.9644	4.1045	3.24517	3.74872	4.57311	4.91537	3.73381	3.97744	9.08963	6.52285	3.45032	4.04746	3.06068	8.99079	3.61445	4.27457	3.62183	4.84413	3.67844	5.83509	5.2894	4.51832	5.30151	12.0867	3.87161	5.51214	6.89683
MTF2	24.2287	27.4884	26.1139	24.6656	31.1324	32.6288	43.6089	32.156	30.2245	36.9712	39.4283	41.7263	35.902	31.1569	26.6711	46.6069	36.5413	34.5223	35.6783	38.6591	40.5744	38.1833	37.4138	32.5562	53.8383	41.1702	36.3157	46.2216	45.3649
MTHFD1L	23.6522	63.8947	35.0976	28.9871	41.7501	36.8763	35.9276	19.0303	57.34	47.6535	36.229	34.482	32.7781	22.4687	28.0766	70.455	34.1268	52.6412	50.051	38.7749	32.9574	47.9881	49.5295	54.2838	46.6201	74.9528	54.3574	48.4319	33.9027
MTHFD2	63.8046	88.4978	94.9514	77.9539	113.863	141.46	102.465	67.6456	152.547	110.383	98.8377	110.262	94.4642	71.1697	87.3244	164.843	87.8249	92.7412	93.6799	101.434	120.014	177.504	160.297	128.543	125.113	171.25	136.513	155.152	147.426
MTMR11	3.46672	9.49502	2.57971	5.1318	5.72282	19.4752	10.5243	5.01702	9.66536	11.402	10.3273	6.77779	3.82333	2.4073	2.62041	11.5748	8.11705	4.46954	8.63431	6.52535	6.31652	24.3951	12.0595	8.75752	8.79408	12.9276	4.76208	8.70301	5.65627
MTPN	177.807	200.759	161.549	208.218	230.278	258.739	225.352	187.553	209.035	254.821	238.016	191.891	221.567	193.003	197.646	242.791	204.251	178.853	200.134	224.181	225.537	242.96	255.936	212.045	275.792	227.361	291.765	279.806	273.746
MTRF1L	20.6086	22.2949	20.8187	22.0352	27.0524	28.0312	24.6288	22.1029	21.7328	29.3194	25.9405	29.7095	24.5253	20.8661	21.5812	24.9833	24.5169	17.4966	27.8258	25.4098	28.3129	28.0376	28.2933	25.827	23.5553	26.6113	25.8236	30.5408	26.7919
MTRR	19.795	24.9703	21.9502	21.6246	28.5558	27.646	30.5491	24.0505	20.9792	33.4484	30.7663	27.9533	26.1572	24.6063	22.8941	32.7769	29.1386	24.9002	28.3305	28.5268	28.7587	43.4279	31.1495	29.3057	30.1968	37.4217	25.9785	27.4983	29.1079
MYCBP	13.4635	15.3179	10.3415	15.4741	16.939	22.3761	20.1567	14.0274	16.0303	19.2432	15.5929	13.8542	14.6406	11.5045	14.3089	19.3567	16.7144	15.4662	20.0237	20.7306	25.6748	21.7272	19.8601	16.6605	19.1354	19.798	18.7386	17.4003	14.5466
MYD88	186.538	289.677	194.791	139.296	146.918	280.152	210.079	123.245	320.344	221.6	145.547	158.383	148.224	145.353	128.024	217.465	162.243	199.947	226.577	181.079	277.407	354.593	300.473	182.496	191.366	208.506	282.279	160.666	148.08
MYEF2	1.1103	1.36393	0.814645	5.11579	1.27077	1.8147	2.92444	1.4854	2.80625	0.871249	18.0825	3.96884	1.16565	0.792134	0.747751	12.0034	2.62887	1.30207	0.873459	3.34771	1.41193	2.90703	3.10887	4.06943	3.16282	16.9943	1.4325	8.39846	2.76138
MYH7	0	0.104917	0	0	0	0.151037	0.0642925	0	0.0414064	0	0.262187	0	0.046626	0.038242	0	0.111137	0	0.059691	0	0.0312738	0.037156	0.201078	0	0	0.0735795	0	0.0387161	0.078246	0.0447432
MYNN	14.9837	16.2622	12.8307	16.878	22.6419	21.9325	24.0012	17.7955	15.28	24.1298	32.2362	33.8846	19.2099	18.8645	17.8267	28.1032	24.5951	15.1498	20.5849	22.366	22.9624	20.5051	23.5018	23.8281	25.8042	29.3723	22.6489	25.8439	25.7222
MYO6	1.91964	1.46884	3.12281	9.56113	2.93902	6.90283	3.00551	3.71982	2.30712	1.96978	23.4671	49.1895	1.67853	1.33597	2.0452	21.4056	2.788	11.4336	4.60569	5.43844	3.30688	7.84587	2.66675	9.78709	5.83681	14.4048	2.82628	20.2891	7.93335
MYOF	465.228	691.353	774.117	483.542	534.038	958.949	534.794	445.919	766.337	657.073	382.931	330.157	469.85	392.845	653.255	719.276	378.344	836.735	757.559	544.055	1063.66	1237.56	933.019	551.744	549.04	904.618	911.764	855.656	479.835
MYRIP	0	0	0	0	0	0	0.00859404	0	0.480668	0.0378804	1.13346	0.192359	0	0	0.0714381	3.82986	0	0.191246	0.0559319	0.536568	0.037156	0.521455	0.13427	0	0.126939	0.418902	0	0.65804	0.115616
MZT1	4.22528	3.88194	4.32215	5.80496	5.08029	5.17147	3.88283	4.18366	5.05375	5.45477	5.34243	6.36939	5.73499	4.54758	4.90748	7.96967	3.73452	4.67371	6.40074	5.39241	6.01927	5.59581	7.04594	6.57793	12.6831	5.01405	8.24653	11.1028	11.5901
N4BP1	81.7392	104.026	87.0313	92.1184	74.2225	117.936	88.3371	96.5951	160.287	107.164	118.193	174.605	106.121	99.986	75.7953	123.342	84.1719	103.471	115.203	99.6386	146.543	119.817	119.694	120.049	158.912	95.7352	161.872	112.208	100.985
NAALADL1	2.65315	2.4131	2.28553	2.65831	1.87771	3.82604	3.06973	2.81121	3.43611	3.10619	5.00502	2.70173	2.65768	1.6826	1.86437	3.58999	1.79647	2.59637	3.11123	2.34525	3.56698	3.96795	3.11135	2.27769	4.55076	2.72144	4.8008	3.63584	2.81814
NAB1	25.3056	37.2981	33.242	42.5079	45.3129	56.5723	45.263	34.37	51.8889	42.0851	65.0606	83.6788	43.502	36.8004	35.1907	84.6286	50.385	49.9215	55.0049	42.8216	55.0652	68.8246	49.7997	61.6253	58.6607	67.0504	66.8627	74.6537	64.5654
NAB2	9.8144	20.354	19.461	17.7873	37.4841	24.1111	20.6508	11.6116	33.3714	25.0768	23.8631	23.8729	20.0025	17.9498	22.578	43.3924	49.0446	24.8016	34.4658	14.6589	19.9528	26.6029	25.6004	33.4813	27.0692	52.4882	23.5394	35.7067	24.064
NAGS	1.29522	1.36393	1.13145	1.11595	1.51103	2.46552	2.09066	1.68886	1.90077	2.42434	2.03854	4.10631	1.35215	1.41463	1.34357	2.64554	1.64604	1.84922	2.61066	2.09355	1.67202	3.24623	1.93403	1.5973	1.91178	2.67319	1.89709	2.40916	1.83016
NAMPT	268.566	1040.1	280.894	276.773	384.597	417.619	477.578	556.49	589.189	717.038	1108.29	463.463	386.856	481.597	349.192	863.945	629.313	436.944	679.043	1130.58	489.493	504.834	464.067	1040.16	685.36	298.632	1441.59	763.239	955.325
NAP1L1	78.1109	125.901	100.677	85.2748	179.286	214.011	186.004	91.311	91.6976	133.945	165.119	129.687	110.783	101.779	97.2548	174.784	159.294	152.259	140.791	178.556	190.202	162.616	157.482	221.22	111.26	249.154	112.664	188.557	147.844
NBN	50.6503	71.8684	60.3516	60.5913	91.6857	101.039	93.4929	81.8489	83.4816	86.0642	117.364	144.41	107.566	74.8308	66.4648	154.488	72.2278	91.4498	97.7836	92.0265	115.109	113.402	114.687	132.138	130.988	121.429	140.075	117.818	109.482
NCF1	84.3799	163.933	210.359	122.82	197.531	488.855	186.126	105.263	596.583	188.682	153.764	282.898	70.9181	90.0598	177.074	323.886	114.421	256.85	291.631	133.851	381.778	323.356	282.808	209.951	129.108	254.346	430.601	221.394	115.75
NCK1	28.5625	42.4391	35.5728	40.5124	65.2019	91.8648	43.6135	25.0001	72.6915	41.3654	58.0003	51.7256	43.6885	35.4735	44.288	86.187	39.935	62.261	66.4647	57.1156	98.6492	53.1394	54.6237	64.3043	50.076	76.8784	81.8071	56.1135	48.9259
NCOA2	97.841	137.652	114.797	115.735	115.658	141.003	142.988	115.496	150.956	145.536	135.748	174.201	124.118	129.568	105.115	176.345	125.611	138.183	132.628	142.58	157.913	142.622	152.918	101.722	180.771	114.584	152.309	142.231	153.887
NDRG1	69.8639	122.334	82.8449	82.5341	92.205	98.1515	94.3443	130.323	166	140.915	180.487	475.739	65.6494	100.017	115.422	296.166	101.944	124.319	149.25	154.865	88.7657	158.519	82.1327	280.027	81.2283	156.34	188.005	234.433	194.388
NDUFA5	15.0029	17.0491	14.822	15.3888	20.4009	24.3625	18.3597	21.6048	17.8016	16.8946	38.6612	27.3429	23.3596	17.5673	19.093	27.5312	16.4435	15.0119	17.6405	19.6935	21.4019	19.4001	20.7051	24.8687	30.4262	23.95	27.2174	27.4083	30.998
NECAP1	28.4124	39.7112	25.8876	38.7144	35.6561	36.563	38.6219	32.5417	42.03	42.6912	37.6972	50.6235	37.8603	30.4205	36.4104	40.0912	36.5905	33.1724	42.0883	37.9789	39.051	44.323	40.7546	37.0703	47.2986	40.6004	39.3743	46.6588	43.3989
NEDD1	16.0733	16.3671	16.225	19.1792	26.5495	25.7692	24.8416	27.8754	24.9724	21.8949	34.4467	33.725	26.0639	23.1232	20.7594	32.0769	24.8559	22.8719	25.5246	23.2252	31.6569	27.4271	28.2583	30.1088	35.035	36.9639	33.141	35.7858	34.9908
NEK7	38.863	48.839	36.2065	49.3896	64.1912	61.3928	59.3587	52.3618	50.6274	60.2298	84.1707	80.095	55.2051	51.035	49.594	68.5023	55.7224	40.4329	51.0864	68.7017	59.7097	43.6501	60.1907	62.2856	88.1886	68.0362	75.8836	89.8042	92.2426
NELFE	43.3439	44.6423	38.8993	47.2921	43.709	48.3623	42.5434	37.948	51.5061	46.858	49.1118	45.5714	44.4345	35.8818	43.7458	45.7858	44.9182	37.8906	49.0857	40.8467	42.3207	50.9994	48.165	47.3973	45.8587	51.864	48.1628	45.2298	40.3482
NES	0.69383	1.04917	0.746758	0.664281	1.69225	3.11184	0.828662	0.541121	10.2007	1.40157	1.76276	5.83014	0.559512	0.494963	0.357435	4.33491	1.26689	1.72287	3.52434	1.36386	0.74312	7.71651	2.11685	2.26079	0.542872	23.0092	1.85837	2.07909	0.955057
NEURL3	0.113558	0.0524587	0.0905161	0.200816	0	0.299026	0.125884	0.0228085	0.943881	0.0757608	0.790435	16.6709	0	0.0375482	0	0.693998	0.0356169	0.325703	0.726777	0.0274001	0.037156	0.263934	0.718392	1.30545	0.844246	1.34663	0.348445	0.590436	0.348635
NEXN	1.00146	3.88194	2.1045	3.21902	2.1066	6.5946	6.13635	1.6238	14.9873	1.5531	7.80492	20.3242	11.9829	1.4148	1.40543	5.917	1.60906	4.68517	5.49239	2.12576	12.3358	10.4642	6.37429	6.16481	22.3943	8.58439	5.84613	3.66976	4.83022
NFAT5	58.3665	99.2518	85.6283	53.3484	76.1386	113.688	82.8826	73.5335	90.2348	154.666	147.873	99.3367	66.442	96.494	37.5236	121.756	138.762	102.03	98.2327	96.6369	102.588	122.09	128.501	102.78	87.4917	81.1862	157.846	106.816	133.285
NFE2L3	5.3791	26.8064	10.4094	22.6799	26.5558	51.5723	28.485	22.1431	68.025	11.8566	34.2608	48.7285	14.9203	5.00244	11.248	23.774	13.1561	38.5034	26.3576	36.8312	14.3794	41.4959	19.9704	55.8878	22.8333	44.6625	59.9712	36.0517	28.3593
NFKB1	101.218	168.13	110.565	112.458	132.06	153.252	156.484	107.17	173.09	153.87	130.546	155.391	133.817	110.917	107.314	159.234	132.365	171.228	153.974	145.921	157.727	212.236	171.505	259.169	150.789	124.097	195.671	157.983	155.892
NFKB2	59.3193	85.1929	73.7254	61.1953	56.8526	77.761	56.7993	43.4254	93.5666	62.9572	74.3512	66.0846	49.1904	49.3805	41.8783	86.7854	46.2639	78.0601	89.2626	61.2021	67.1409	95.3884	69.4498	116.905	74.355	91.1014	114.871	66.9858	74.8359
NFKBIE	36.4188	51.0948	45.9596	49.394	51.6019	78.7846	65.2223	21.2745	74.1262	51.4037	47.4246	65.4766	49.7965	36.8142	35.4942	69.0725	35.861	52.8381	71.5449	37.5505	49.1574	86.0102	65.674	77.3751	62.5038	53.7462	71.3151	55.2481	54.8616
NFKBIZ	258.536	504.548	318.074	449.77	247.077	424.237	382.945	159.056	356.253	439.034	331.365	216.433	263.017	327.376	220.564	425.801	258.351	354.551	384.325	617.838	456.833	725.519	334.451	367.833	382.37	159.649	713.654	343.483	384.995
NGDN	17.7267	17.9409	16.5871	17.9658	18.993	20.0315	21.5665	16.6671	21.209	20.6827	29.0746	24.9278	17.9044	17.7697	19.4772	23.063	20.2531	18.6352	22.7221	18.286	23.8542	24.0255	23.896	22.2243	22.8982	23.5038	17.9643	18.5907	18.4856
NGFR	0.293869	0.367211	0.158403	0.192526	0.183035	0.35175	0.0878038	0.133089	0.909083	0.227282	0.856956	2.23846	0.186504	0.305784	0.121614	1.2863	0.186748	0.208348	0.69076	0.436982	0.260092	0.552459	0.340945	1.60488	1.24964	0.728995	0.425877	0.539922	0.713848
NGLY1	22.0542	30.0064	28.1053	26.4814	33.0114	35.0504	35.4316	31.6662	34.1722	38.1834	42.13	51.6073	35.6222	32.1523	30.8331	43.3507	36.2448	34.7952	35.1456	36.7265	39.9427	38.0488	36.5454	41.2953	43.6756	38.8968	37.5933	40.9598	38.7583
NKAP	12.8864	12.7999	15.3199	10.0121	15.2923	14.5813	15.7813	12.9751	13.6531	13.296	13.796	15.0211	13.0086	13.4569	14.3786	15.5649	12.9767	14.9962	15.3078	15.5503	18.6523	16.6678	15.3899	15.3348	18.2015	19.1036	14.0927	18.2459	16.9447
NKX3-1	0.112811	1.15409	0.294177	0.26187	0.777723	0.550234	0.396469	0.834031	0.611184	0.265163	2.30906	1.38231	0.139878	0.305124	0.424451	0.834171	0.297312	0.564024	1.11038	0.808583	0.148624	0.847423	0.755898	1.1429	0.765052	2.16567	0.542025	2.73614	0.928707
NMD3	32.4351	48.6292	36.297	34.2226	55.5511	48.3304	50.1931	37.7507	31.2782	64.6618	59.3433	56.7338	49.3769	44.8882	34.2508	69.1915	52.692	43.521	46.9669	50.2494	41.3546	47.3213	68.1687	56.2282	66.2056	62.3883	59.0808	76.5078	68.4193
NMI	23.6496	47.0554	43.3346	42.0371	33.3325	57.2048	49.9368	45.8024	95.2945	34.1681	51.9927	77.2593	62.3855	38.6157	36.7348	59.501	26.7766	46.3474	45.8267	35.5098	84.5299	73.1759	78.6668	49.8883	108.011	50.1222	76.8515	63.8736	51.6961
NOD2	99.9464	165.665	97.8706	88.3283	93.5216	161.357	130.32	81.7837	178.874	128.945	101.805	94.7111	83.4139	66.8469	92.0977	165.475	126.061	138.095	145.239	103.265	120.423	181.935	139.829	107.035	142.58	109.702	226.993	130.313	108.545
NOP58	24.7875	40.4981	31.2507	33.8198	47.1012	39.6649	52.9114	36.6379	28.56	51.2143	54.2183	51.9211	45.1806	34.0872	29.7583	59.4245	49.9037	41.0051	49.7512	39.6116	48.6372	57.9432	53.5258	65.8029	53.2606	67.1542	31.4375	44.6703	49.6927
NPFFR1	0.528986	2.09835	0.565726	2.74794	0.686699	0.80434	4.38594	0.469996	6.58032	0.719727	2.08062	3.3578	0.46626	0.190939	0.335074	2.09329	0.673018	2.02848	1.11278	1.46835	0.334404	3.32779	0.64407	0.970615	1.54354	8.47927	2.51655	2.95948	2.4125
NPR1	0.647624	0.367211	0.633613	9.71451	1.36627	1.24989	1.45253	3.248	44.9833	0.530325	51.4793	36.0354	0.46626	0.097518	0.453743	53.53	0.616123	2.12646	1.81329	2.38533	1.44908	18.9732	4.62332	24.2232	5.59522	74.7535	0.813038	14.5282	0
NR1H2	62.7751	76.3798	75.9204	77.2236	69.2504	84.6515	69.4941	66.5268	85.2505	70.7227	71.5359	67.8379	62.7119	57.7425	68.2322	94.8694	65.8427	77.3845	75.9524	70.0736	75.5382	76.4022	62.2298	67.2628	82.0278	73.4887	80.4908	73.3998	68.1286
NR3C1	134.817	221.061	148.446	151.021	188.178	234.429	239.274	130.273	194.422	274.86	175.989	214.69	185.944	181.864	142.185	231.969	214.369	174.637	209.809	192.008	233.488	242.554	266.637	215.374	246.851	169.385	285.609	245.73	228.154
NR4A1	22.4038	304.523	39.103	48.7015	51.7784	51.0163	57.9984	33.1325	84.7314	51.8582	63.0706	47.5775	47.8382	30.0007	25.6854	145.734	77.2036	136.829	55.9979	75.0435	29.8734	83.2699	24.2138	186.568	83.2236	52.7804	59.9712	49.6016	90.4813
NRBF2	25.596	24.6556	24.824	30.3009	27.5619	30.673	30.7654	26.5262	37.782	32.0468	37.2602	44.4366	28.1621	29.323	30.8052	44.1328	27.1137	29.1567	46.3265	30.913	36.5615	39.572	33.1705	29.8834	35.5257	33.4604	32.599	31.2103	35.2765
NRG2	0	0.104917	0	0.182383	0.0454045	0.0487105	0.0922133	0.0618188	0.0368632	0.0378804	0.0628288	0.228772	0	0	0.0289692	0.123009	0	0.028452	0.0367654	0.060469	0.037156	0.0682713	0.112456	0.0619408	0.145	0.731801	0.0387161	3.26727	0.0844905
NRIP1	150.167	277.402	198.389	188.972	246.464	273.025	277.44	179.892	237.499	306.793	230.773	293.152	299.059	252.29	171.003	319.921	254.002	226.718	244.925	242.958	330.02	347.923	333.932	315.574	415.824	365.305	374.346	336.077	292.685
NSUN2	54.6435	73.0749	65.3526	65.4608	65.6592	63.4282	71.7382	50.658	85.4473	80.6473	62.0774	67.5693	74.4617	62.7344	56.2347	94.4436	69.2397	61.0223	72.6086	56.2138	70.6336	88.2066	77.3799	75.1527	77.1636	87.0354	68.7211	61.2206	65.742
NT5C3A	7.99589	13.7442	10.7488	20.6812	11.4916	20.575	17.0406	13.5602	106.949	13.3339	29.8294	153.459	41.264	12.8838	10.2239	50.1303	10.9945	12.8196	14.8109	12.9265	33.0317	15.3496	24.8405	29.748	172.657	29.2039	42.2393	28.4083	21.6952
NUB1	43.2805	66.1504	75.9883	88.6316	62.7706	106.298	82.5717	65.7657	148.875	49.2445	89.9272	103.427	68.9132	50.7666	74.4722	100.605	42.9196	103.255	88.6125	69.573	113.14	137.776	94.4906	74.9084	145.544	113.224	109.567	110.695	80.8674
NUDCD1	8.92257	16.8917	11.4503	14.1075	16.7916	20.925	22.0559	17.6374	17.944	18.7508	30.1171	22.3786	19.1166	14.325	13.3819	24.7937	17.1015	16.5053	17.5619	16.4247	19.6184	25.7974	27.8316	21.5443	29.0053	28.6172	16.4931	24.6631	17.3281
NUP62CL	0.111638	0.104917	0.0452581	0.120254	0.548531	0.448725	0.17364	0.153467	1.93392	0	0.308527	0.374725	0.046626	0.113728	0.0568489	0.414083	0.259396	0.443945	0.341299	0.182068	0.222936	0.806225	0.261915	0.702156	0.175987	1.75443	0.69689	1.00519	0.344548
NUP153	88.3301	119.239	100.79	117.336	117.726	115.356	117.348	98.3562	119.733	135.347	139.94	132.252	126.823	117.72	98.0523	136.004	129.596	123.195	134.232	109.655	136.511	141.064	129.568	135.785	142.403	124.833	138.526	126.763	117.734
NUPR1L	0	0	0.022629	0	0	0.0496023	0	0	0.122154	0	1.83705	1.11697	0	0	0.0298407	0.803561	0	0.148594	0	0	0	0.196353	0.0752634	0.0710383	0.0359224	0.05386	0	0.539056	0.445161
OAS1	109.751	201.599	154.443	309.45	187.393	326.571	235.647	135.294	911.24	123.679	230.368	523.118	342.468	173.755	221.999	406.551	89.7876	265.683	276.002	171.039	443.866	271.036	275.994	255.769	580.406	297.879	403.112	225.573	186.809
OASL	22.2771	78.2159	22.018	72.9135	27.9812	63.4773	51.205	32.7312	319.013	30.4558	69.85	247.979	139.738	50.7069	24.3231	161.982	10.9243	47.4472	65.14	26.3531	104.594	63.367	85.3704	119.691	268.017	95.3103	183.243	90.1588	63.3755
OBP2A	0.0580058	0	0.022629	0	0	0.251059	0	0	0.329393	0	0	0.179803	0	0	0	0.323112	0.0370314	0	0.229804	0	0.037156	2.85599	0.0753262	0.307655	0	0.266913	0	0.579045	0.0426994
OBP2B	0	0	0	0	0	0.0498253	0	0	0.205587	0	0	0	0	0	0	0.251309	0	0	0.0378888	0	0	0.641417	0.0375062	0.0340029	0	0.104914	0	0.385164	0.0878968
ODF3B	51.646	128.943	69.6522	92.1656	49.0494	93.9391	139.843	58.0493	95.923	61.0253	68.7522	76.8439	82.528	52.0078	42.6048	77.5236	41.543	61.268	59.2656	56.2543	73.9033	87.231	99.754	78.2868	116.526	78.9129	134.5	83.8139	76.1804
OLIG1	0.0589659	0.629504	0.158403	0.0997745	0.320593	0.0503456	0.323295	0.237158	0.331251	0.416684	0.393281	2.94092	0.046626	0	0.0611339	1.18546	0.336863	0.059691	0.614608	0.218916	0.148624	0.281967	0.189728	1.33653	0.515706	0.210037	0.271013	0.469476	2.01344
OLIG2	0	0.104917	0.022629	0	0.137397	0.0503456	0	0.0338797	0.0828129	0.0378804	0.19664	41.0477	0.046626	0.038242	0	0.629775	0.0374292	0.0298455	0.345717	0.156369	0	0.161124	0.0758911	0.864815	0.221017	0.588105	0.0774322	0.234738	0.581662
OLR1	75.7689	593.098	72.9786	90.2796	329.982	419.377	277.893	158.992	435.053	293.99	313.478	286.682	188.509	129.984	106.922	1050.29	179.622	315.257	519.457	456.814	320.21	465.509	365.452	749.622	531.21	619.043	792.828	823.991	509.755
OPTN	3.32874	6.66225	15.5009	33.5914	8.65673	29.366	5.54166	11.3823	38.5685	7.95488	43.6534	93.0117	5.73499	5.42606	19.8693	55.285	5.72783	17.8077	12.8337	11.2712	29.7248	40.9656	24.2791	36.6177	30.4681	70.889	38.1741	41.0522	19.653
ORC4	14.055	17.9933	12.3555	15.8208	17.708	19.3659	22.352	18.5242	16.9962	21.7812	30.6769	36.884	18.1841	17.6524	14.2394	22.8925	18.9739	14.2385	15.7582	20.7738	20.0271	17.3162	25.6321	20.2637	27.3542	28.4735	21.0228	29.7682	26.9082
OSBPL6	0	0.209835	0.22629	0.0477895	0.0911677	1.35755	0.125108	0	0.326295	0.0757608	1.72807	0.290128	0.139878	0.11432	0.151092	0.305949	0.186085	0.684926	0.190268	0.247923	0.260092	0.350012	0.377949	0.610762	0.366057	3.66629	0.154864	0.135693	0.218266
OSER1	18.1458	17.154	17.266	22.9042	22.4451	30.0321	24.1107	22.7064	31.9757	23.3722	30.2088	36.4038	24.8516	20.9932	26.7888	38.4595	21.3053	25.667	34.3951	29.3622	29.6505	27.7192	25.0099	29.5815	24.483	25.8233	25.5526	28.7854	34.051
OTUD1	122.351	248.707	149.012	242.431	175.848	210.159	193.473	48.7175	238.101	225.767	216.519	81.3666	106.773	155.014	85.9329	436.654	162.954	164.854	187.14	256.119	151.002	173.639	121.696	292.233	275.52	119.575	454.566	217.597	335.003
OTUD4	51.2484	70.5045	74.0196	49.1439	75.6773	84.7643	78.7432	63.6367	64.7621	87.0491	86.7273	88.9438	73.7157	75.1568	51.4202	88.7549	83.247	75.08	68.8705	71.6854	74.9808	87.0754	98.8241	85.1567	105.07	103.411	86.7628	103.47	100.848
OTUD6B	12.0885	15.6327	13.419	10.7804	21.2867	18.9395	20.794	15.5722	12.7642	22.1221	23.3057	20.0859	19.3964	18.1557	12.7066	25.9346	21.4601	17.0369	19.3959	21.3082	17.2404	19.1572	22.9985	18.8857	26.0492	23.9301	21.9133	24.3291	27.0794
OTULIN	61.5348	74.7536	68.8149	67.6619	67.2547	76.9287	94.8468	58.6214	68.9124	91.519	75.7281	69.7324	71.431	69.0423	63.7567	99.8548	83.4076	78.0205	80.144	78.4639	85.5331	83.9345	87.1903	78.9757	90.4841	87.9825	71.1602	86.3525	91.8656
OVCH1	0	0.262293	0.022629	0.156927	0	0.0997993	0.0302247	0.200038	0.163148	0.113641	1.66698	0.051205	0	0	0.0296954	0.393771	0	0	0.11434	0.155235	0.074312	0.35627	0.0371923	0.0302123	0.109356	0.467904	0.154864	0.106969	0.0867614
OXR1	25.879	40.026	30.5492	30.0181	46.6742	61.4537	48.9096	38.1097	44.7456	55.8357	65.9537	55.1846	39.4922	33.1937	34.1307	56.8898	46.6858	42.8034	47.6921	48.4781	62.4964	59.9644	51.1215	50.4378	51.4068	59.0014	51.144	64.5358	63.421
OXSR1	74.727	117.088	91.195	84.4061	103.423	136.586	96.9079	77.9119	127.274	154.211	109.919	99.5255	94.4642	94.4995	93.6916	177.659	108.417	101.434	125.38	111.735	132.684	154.502	130.935	143.656	109.011	133.073	163.15	140.162	112.243
OXTR	0.171991	0.262293	0.339435	0.928594	0.0907731	0.0972724	0.653806	0.732932	5.49756	0.189402	9.95147	1.32041	0.279756	0.572851	0.210628	2.31828	0.2974	1.69828	0.265446	0.339665	0.55734	11.4812	0.793969	1.0658	1.42788	5.95237	0.387161	6.88491	5.58246
P2RX7	95.4039	183.868	141.069	109.166	190.111	299	135.766	74.2232	255.099	254.746	114	103.639	105.235	97.746	134.126	239.358	151.662	239.986	235.585	155.772	132.238	271.462	200.047	193.62	96.2593	189.078	251.074	265.035	141.696
P2RY14	0.471727	2.67539	0.452581	1.46336	2.79374	1.86279	10.1861	0.508196	1.73907	0.492445	5.40761	0.978919	1.35215	0.305936	0.672473	1.55591	0.561438	0.895365	4.22543	1.3135	1.18899	4.32355	4.89497	1.57239	3.41815	0.756135	1.54864	3.59932	2.50562
PACRGL	6.75238	7.81634	6.90185	9.00262	8.6512	9.49532	10.5851	7.58418	7.89448	8.78825	12.2747	10.6445	7.32028	8.67638	7.68333	9.3611	8.78397	8.3397	8.35389	8.66869	8.58304	8.78101	8.44497	9.1911	8.09753	9.81672	9.137	10.6822	10.5878
PAF1	27.7985	32.3145	34.2151	40.2992	37.6672	39.8186	34.1991	30.4135	37.5938	36.0621	75.7935	39.7105	36.1818	30.6843	33.3372	34.644	35.7196	40.5	41.6103	36.9253	33.2175	43.554	30.9883	39.885	41.2923	40.9211	39.1807	48.5738	43.2129
PAG1	98.9324	123.54	121.043	96.9901	148.57	186.824	131.259	126.205	151.358	206.789	129.357	136.716	109.758	138.205	98.9368	166.572	130.81	115.077	124.142	230.164	166.385	149.808	169.875	130.696	138.797	139.745	233.768	210.107	220.334
PAIP2	47.1039	54.7144	44.8507	42.8662	54.2046	65.5112	58.7424	53.0371	55.8169	57.0857	61.3379	68.1283	55.1119	47.5527	53.8636	70.0161	58.2243	52.6909	63.2149	70.0338	68.8501	59.666	58.6645	64.4639	61.1761	51.7533	63.8816	58.7809	61.0709
PALM2-AKAP2	4.05089	21.5081	17.1528	30.8356	16.9228	17.8285	35.1854	23.6772	66.5259	17.6523	80.1496	134.355	36.7413	13.1337	9.84188	30.2556	10.6859	40.8674	27.831	20.9583	16.0514	51.0114	42.5709	56.4279	126.138	30.1483	43.4008	76.5568	31.8368
PALMD	0	0.104917	0.022629	2.75096	0.318083	0.644087	0.115759	0.300993	0.0539016	0.189402	13.5926	0.939251	0	0.112357	0	1.618	0.06867	0.558197	0.450472	0.487153	0.18578	0.541004	0.370668	0.640748	0.983919	11.1719	0.154864	1.16973	0.505127
PARP6	42.944	48.4718	49.5576	51.0765	47.5682	52.0875	47.9282	48.192	56.0342	49.0172	54.4119	79.858	49.1438	45.6831	44.6506	58.7809	55.1661	57.0344	53.8609	49.1353	52.1299	46.9623	43.6538	52.664	60.3091	58.1782	50.9504	55.0461	50.613
PARP9	161.286	278.608	225.476	329.407	180.535	289.237	302.584	207.752	520.484	190.614	274.434	468.448	423.69	261.56	236.136	357.768	130.427	301.993	287.732	209.869	447.395	371.128	349.52	285.863	520.338	289.141	415.075	342.076	267.325
PARP10	61.6621	105.075	94.001	116.721	61.1093	112.791	124.085	90.004	201.855	64.7754	106.108	192.727	107.426	60.3535	74.7576	158.077	45.4339	104.046	92.0173	66.4734	97.0143	114.654	118.808	92.1458	221.747	144.425	136.165	106.333	88.5385
PARP12	65.0587	116.563	85.0625	136.835	68.0866	124.99	121.336	65.2739	259.469	68.2983	105.908	203.374	171.211	96.9278	80.6296	152.978	53.408	112.25	106.104	69.5593	148.03	136.953	151.534	123.872	266.463	136.384	186.186	137.382	95.0485
PARP14	235.308	747.536	458.577	493.997	473.31	855.132	597.66	478.349	1251.22	566.046	945.216	1203.51	1060.6	696.187	301.898	935.998	445.161	876.12	858.17	504.338	1126.79	930.87	1056.2	862.577	1519.01	958.466	1216	1049.04	728.496
PBX2	43.8552	42.2292	54.717	52.8696	37.5328	51.6623	51.437	34.0843	56.2202	44.32	51.1479	46.7677	35.9952	38.8709	33.8691	66.8077	47.8167	46.7186	50.2658	41.3822	55.7712	62.8419	52.3243	38.4801	55.5501	51.4285	53.0411	44.6906	46.2043
PCDH19	0	0	0	0.702809	0.0451355	0.0979413	0.0931563	0.091648	0.075172	0	6.24323	0.655216	0	0	0.0278798	1.06903	0	0.50503	0.112468	0.152873	0.148624	1.59431	0.225351	0.404357	0.0339566	4.2152	0.0387161	0.593903	0.394287
PCGF5	29.1716	35.6719	34.3961	33.5372	46.0154	66.0511	52.8081	38.906	50.411	33.5999	56.5003	61.5129	48.0247	32.3407	37.0263	53.6839	32.9064	42.0075	36.9771	42.1527	57.0345	42.6459	68.9785	48.3646	102.633	54.4911	69.689	74.9721	69.4597
PCID2	14.6282	15.8425	12.0613	16.8971	16.7991	20.2514	21.1021	15.2439	20.2254	26.8572	27.7856	24.6081	14.8271	13.7585	16.622	27.9427	19.029	16.5917	21.5116	16.3081	19.5441	21.9887	21.2176	18.7973	20.3827	33.7094	14.2862	17.7511	18.9003
PCLO	0.0690746	0.157376	0.135774	0.573858	1.27416	0.31838	1.12367	0	0.526515	0.795488	15.4244	10.3583	0	0.106976	0.302974	1.40231	0.803197	0.746973	0.541896	0.707298	0.334404	1.73041	0.274816	1.06793	0.776586	3.0717	0.0387161	2.1852	2.4911
PCMT1	34.9551	38.085	32.7216	41.1235	39.5944	44.9186	42.3604	37.4817	47.2423	41.479	32.3134	55.5182	41.0309	32.1792	42.7055	42.3606	34.3437	36.3644	37.2849	34.818	43.2867	45.7945	48.0007	41.5334	49.5251	45.4429	45.2978	44.2906	44.87
PCNP	24.1281	31.7375	29.644	30.6139	42.6668	36.3254	34.6824	33.1348	36.9761	37.047	51.3603	53.6212	39.5854	31.1503	33.4897	52.94	34.2783	35.2437	34.9576	39.5292	42.3578	41.6859	40.9562	37.9998	69.4931	45.4971	64.8495	56.173	65.6792
PCP2	0.175084	0.209835	0.316806	0.252801	0.274489	0.351155	0.569144	0.435846	0.369147	0.0378804	1.09432	0.91523	0.139878	0.0379543	0.121033	0.795551	0.111536	0.506297	0.190792	0.311131	0.148624	0.586607	0.264552	0.458829	0.474755	0.452826	0.271013	0.924219	0.488315
PCSK1	0	0	0	0	0.0457991	0.151037	0	0	0.165626	0	0.0327734	0	0	0	0	0.185228	0	0.119382	0.038413	0	0	0.120843	0.0379455	0.0393098	0	0.0420075	0	0.039123	0.0894864
PDCD5	13.4836	16.8917	14.5957	19.0148	21.1002	19.8821	17.7975	19.0449	18.7707	17.3492	28.9821	27.2515	21.4479	15.0931	18.5007	29.9057	18.7195	15.0552	21.3793	19.5391	19.284	22.7573	20.5962	27.234	18.2082	43.3587	19.6291	32.7732	17.7749
PDCD10	28.8355	32.7867	25.8876	34.1016	42.4262	46.3969	35.5098	37.0262	42.4741	40.3805	47.9168	67.0709	42.2898	33.5103	37.0804	54.4988	37.3564	28.3981	34.9861	41.7199	45.5904	39.7412	45.5072	45.6086	50.9238	44.4763	44.5235	50.215	43.4296
PDE4B	27.8306	135.081	59.6728	57.7601	36.0894	86.8452	64.1052	148.898	112.582	37.4637	115.358	92.6553	103.416	66.7703	85.3115	124.126	38.7012	164.687	76.1721	101.67	86.6478	151.005	84.1245	160.178	200.596	56.5059	136.707	142.241	127.739
PDGFRL	0.111425	0.157376	0.0905161	0.717341	0.77749	0.549268	0.834358	0.0851673	1.35382	0.227282	3.44857	4.07534	0.279756	0.113694	0.178971	0.671113	0.072162	0.473664	0.149084	0.432069	0.260092	0.979214	0.223844	1.91924	0.76884	0.614197	0.658174	0.338366	0.388837
PDLIM7	21.2079	37.508	22.6969	14.7221	20.0009	23.7082	20.7386	11.8616	21.1303	33.6757	34.9375	32.0371	14.4074	15.5902	8.38281	36.7927	27.2158	18.2783	27.602	23.3229	11.5927	26.9793	22.4174	27.1531	19.0141	47.1303	34.5735	27.0978	24.5752
PDP1	44.5123	59.4357	52.2052	68.1328	65.3602	80.9375	71.2632	60.5722	51.6193	63.1466	74.1174	76.6821	68.8666	61.0339	49.2003	85.1197	58.0269	64.7101	52.1865	79.3454	65.506	61.7381	70.5497	64.0398	97.2428	87.1495	71.7409	132.337	96.3522
PDZD7	0.644144	1.41638	1.5614	2.72766	1.32742	2.71554	0.896576	0.767892	1.56477	1.43945	1.50835	0.772709	0.746016	0.917097	1.15849	1.73013	1.45788	2.14621	2.22481	1.05934	1.82064	2.59521	1.21162	1.61917	1.5796	6.00644	1.4325	1.29378	0.974813
PEA15	151.688	247.605	177.955	184.561	200.692	196.363	211.973	120.885	300.384	182.28	154.209	139.528	143.421	142.256	150.605	274.389	169.294	227.712	256.45	195.319	248.648	345.412	287.584	238.327	170.563	250.303	333.036	216.961	177.197
PEX13	26.7909	26.5966	24.2131	30.0839	33.5543	32.0022	30.5773	29.9061	29.4168	30.7967	42.9484	39.44	31.4259	26.7539	26.7103	41.7789	34.5816	26.5344	30.0473	30.3743	28.9074	30.1529	29.8058	34.0569	46.0864	43.5781	36.8577	48.542	44.7146
PFKFB4	61.3581	69.9274	68.2944	52.2957	58.7101	79.0752	63.2622	59.6657	107.897	104.663	78.6059	79.9322	53.4334	57.4354	73.9241	95.6387	68.4849	67.4954	90.1759	84.6981	87.2423	94.1358	64.6822	75.7661	59.9471	82.8772	86.5692	81.0522	67.195
PFKP	25.6534	19.9343	47.2042	43.7023	20.8774	22.7504	17.4214	30.4642	62.3409	31.971	48.9488	166.833	48.118	43.5411	38.0234	112.775	31.1975	44.5096	36.2728	45.6407	21.3275	55.5946	29.4422	96.5442	51.4824	86.3842	51.0665	122.151	44.0766
PHF1	18.2507	21.613	21.9275	19.9787	17.7553	21.4868	18.0847	19.0556	30.0155	19.2432	25.5362	36.2993	17.5314	17.5009	17.0578	29.0664	20.8866	23.1677	21.9107	17.8109	27.7927	21.196	20.439	20.9579	31.9754	24.7421	30.276	26.5955	25.9881
PHF10	14.1024	19.3048	17.5149	14.7721	21.4157	19.1565	24.2481	20.1212	14.6551	26.9329	32.7343	24.2507	19.1166	19.5245	18.6026	29.8076	27.3158	21.4542	22.7797	26.7994	22.628	23.4289	20.275	25.7638	24.9473	23.401	22.3392	28.9312	34.9374
PHF11	32.2894	62.0586	36.4101	47.0518	45.9324	54.709	64.7858	43.9154	91.669	45.911	51.9718	80.4455	69.1463	46.9574	44.5809	75.8353	40.9376	44.1273	48.6141	46.952	75.2037	50.5193	68.7812	64.1017	98.3812	64.3101	83.8978	59.1946	57.7574
PHIP	75.7732	139.907	90.584	53.7676	148.228	156.137	190.461	134.75	84.585	184.137	199.54	210.099	153.726	149.04	83.9017	189.899	167.812	158.892	137.345	186.653	168.651	140.104	161.406	158.998	210.187	164.36	203.143	201.746	206.242
PHLDA2	0.46298	0.996715	0.565726	1.49915	1.5099	1.00082	0.792205	0.689332	1.4737	0.909129	1.18759	2.6743	0.373008	0.534	0.330281	2.09186	1.49354	0.502179	1.33831	0.461359	0.483028	1.40588	1.01938	3.55433	1.90719	2.18916	2.82628	1.53298	1.01047
PHLDA3	1.71191	0.996715	1.96873	4.50476	0.997984	1.92372	0.577219	1.51564	8.7919	0.606086	3.32148	9.39779	1.02577	0.564577	1.36722	8.09355	1.47352	2.20452	1.07391	1.88843	2.52661	5.42241	1.93959	2.54264	10.4531	25.6496	2.98114	6.53937	0.997089
PI4K2B	12.3631	20.7736	16.3834	21.6065	20.6521	25.3101	22.1888	13.9424	46.7511	20.7584	22.7606	43.9668	29.7007	16.0967	14.4753	37.2414	16.0115	17.8359	19.5	19.1533	27.867	20.9798	33.2287	31.6221	80.5252	32.7121	41.0004	36.9674	36.9606
PILRA	92.3799	99.4092	96.7844	108.444	85.3662	167.385	99.9643	93.0179	156.023	100.951	87.9828	130.383	73.9954	84.1292	107.98	122.67	95.0245	123.131	133.779	120.48	165.567	135.255	99.0642	112.64	128.287	109.463	161.485	102.147	100.317
PILRB	36.3947	46.4784	49.3539	63.8521	32.1233	81.5461	56.7801	41.9002	72.1434	44.6231	64.3765	96.2721	30.5866	38.7896	42.3457	67.0697	45.0341	56.3105	50.6667	56.1161	56.6629	58.6688	65.7769	39.283	86.3569	81.3485	64.1139	54.573	63.9913
PIP5K1A	45.2826	50.3603	46.2311	58.5834	45.5558	43.5015	54.2328	48.2218	67.5052	53.828	69.7782	63.106	53.4334	53.8646	50.926	74.9662	51.9535	52.0475	57.2536	50.4724	56.3657	68.8569	54.5453	54.9335	58.2986	59.2615	49.2082	56.5664	50.0682
PIWIL1	0.116758	0.157376	0.0905161	0.0911914	0.1372	0.200565	0.0946009	0	0.121948	0.113641	0.0641878	0.239531	0.0932519	0.0762978	0.0297681	0.209687	0.18666	0.208222	0.114415	0.155329	0.111468	0.275821	0.113146	0.424068	0	1.64713	0.309729	0.225205	0.355448
PIWIL4	5.71521	8.55077	6.13247	5.58786	6.22792	7.34733	7.36622	5.00286	24.6696	8.14428	10.7177	14.0795	10.2111	7.37999	6.53828	12.3993	5.16337	9.5479	8.21724	10.16	17.3519	13.2039	8.30744	10.6604	20.0273	8.10681	13.4732	9.78348	10.0129
PJA1	10.3849	12.4327	13.2154	17.0132	15.3797	16.5778	13.0298	11.6922	17.6626	13.4475	14.6431	14.2641	15.1068	11.5791	12.0996	16.1121	12.9289	16.1155	14.7525	14.6213	14.7509	18.0697	13.0985	15.3146	15.2416	21.6746	17.0351	17.9258	14.0728
PKN2	39.0552	58.9111	41.7279	42.3856	64.4587	72.9923	83.0021	52.5901	54.1039	66.0255	91.6521	89.8519	57.3499	59.862	41.1584	87.8908	67.1203	61.0601	62.7718	78.7332	71.4138	55.681	74.7741	70.6629	79.8697	84.8241	81.3425	80.8035	84.2749
PLA1A	1.00231	1.7836	0.47521	1.69539	0.686968	3.27239	1.45438	0.135249	1.20058	1.09853	2.55322	0.499431	0.326382	0.764823	0.947503	4.74069	0.935685	1.79067	0.998663	0.938118	2.08074	3.38283	0.91063	1.76818	1.39961	0.711112	2.71013	0.781593	0.536691
PLA2G2D	0.353795	2.51802	9.00635	3.19279	1.78616	38.5647	2.58599	1.79563	4.38908	2.5001	7.53788	0.688029	0.279756	0.497146	3.20953	5.11229	1.68431	37.7545	6.14608	6.88023	22.8138	19.7776	7.20965	6.40749	2.43109	11.5521	6.62045	5.24248	3.35574
PLAC1	0	0.0524587	0	0	0	0.0503456	0	0.0338797	0	0	0.229414	0	0	0	0	0.259319	0	0	0	0.0625475	0.037156	0	0	0.314478	0.0366505	0.0420075	0.0387161	0.039123	0.223716
PLAUR	113.662	222.949	130.592	129.029	113.613	148.209	100.266	171.898	247.035	146.408	157.013	376.587	222.033	165.995	128.63	283.911	148.746	189.201	192.467	134.685	106.229	177.208	137.086	393.644	269.792	179.195	242.905	252.486	240.362
PLEKHF2	42.3587	50.8849	33.8757	48.3148	41.8441	47.5595	56.0325	33.9058	57.1192	60.0025	42.839	65.389	55.8579	53.8294	41.8108	63.014	42.5917	31.0416	43.454	53.6113	48.4886	55.4277	62.6291	57.5695	82.8564	58.7639	67.5983	71.8263	65.5666
PLEKHN1	0.698843	0.734422	0.497839	0.767471	0.364922	0.84978	1.17986	0.384414	1.63932	0.492445	1.02372	2.27472	0.606138	0.34279	0.269147	1.09163	0.70753	0.382797	0.762119	0.742823	0.408716	0.651737	0.791709	1.03851	1.5674	1.93712	0.89047	1.18087	0.473554
PLK2	10.8226	21.4031	8.73481	24.5603	12.1308	12.7475	23.063	14.6121	21.2057	15.9855	44.0551	14.3591	11.097	7.36018	10.8821	21.0463	17.7998	16.625	27.0588	16.0701	24.1142	36.3701	12.1721	33.4859	30.5657	58.7359	18.8935	36.304	27.8049
PLK3	62.3665	99.724	66.0089	56.0677	60.605	72.6126	67.1458	49.3402	88.9751	67.1619	56.3962	74.4516	66.815	70.1429	43.1797	105.771	84.9203	77.1534	77.5717	70.1608	54.9537	79.3609	60.4456	88.5851	81.2754	91.9508	86.6854	74.4605	74.4376
PLSCR1	142.561	225.415	113.53	207.202	133.726	172.769	209.127	203.502	447.825	151.218	219.022	355.498	283.952	176.246	170.686	279.371	135.476	179.394	183.202	201.501	251.063	220.001	249.383	234.615	445.763	206.18	308.722	267.521	249.85
PLXNB1	1.7716	2.36064	2.35342	26.8357	8.41993	5.02833	5.50412	5.18833	20.809	3.63652	85.0792	12.4092	1.16565	2.27789	3.02384	114.657	3.98625	16.7529	3.81332	5.39082	4.27294	22.7754	5.64998	12.4168	5.16985	43.9805	2.98114	25.5122	10.831
PMAIP1	3.81347	12.2753	6.1551	14.8915	8.28638	8.94806	16.1062	4.76204	8.07828	7.87912	11.3679	18.8934	8.29942	5.73323	5.42777	13.5739	4.82036	10.5538	8.89826	8.30172	6.65092	12.8793	5.98403	14.486	26.6247	8.23376	10.8792	18.8569	19.109
PNCK	0.116438	0.262293	0.362065	0.0555924	0.182945	0.502415	0.0943496	0.233378	0.162735	0.113641	0.382613	1.98893	0.23313	0.229215	0.0601171	0.354437	0.186527	0.536332	0.536734	0.155046	0	0.475907	0.226794	2.23004	0.256462	1.80611	0.271013	0.613835	0.444253
PNPLA8	44.127	79.5798	40.4833	48.3775	63.5886	71.0797	73.176	66.1778	53.7741	97.3905	86.8233	80.2229	64.6236	59.3267	51.1237	76.0072	72.1735	59.807	67.8812	87.2091	77.396	74.1743	82.1739	97.792	86.2801	56.8682	83.7816	82.1398	100.474
PNPT1	25.8449	44.0128	24.1678	39.0781	29.3404	37.6895	52.2478	30.5773	101.335	27.8421	64.7665	114.02	81.9218	38.7997	22.8571	74.9443	30.2387	30.7113	38.3428	34.9067	49.9748	31.6602	51.4712	71.3437	104.874	77.1537	62.6039	44.961	48.5571
POC1B-GALNT4	23.7127	24.131	25.3898	32.9881	31.4555	35.0556	29.082	21.7583	31.4124	36.403	33.6951	37.2668	31.9854	34.5245	28.026	51.9883	27.4521	24.8611	30.8101	31.9483	32.4743	34.8695	34.8043	28.5726	43.0415	31.8826	43.5556	36.8343	42.9353
POLB	7.09476	10.754	11.1787	12.1119	9.19887	14.6226	14.1225	10.7739	12.7169	8.4852	18.4646	11.0823	9.79145	7.68027	12.8719	15.9439	8.55466	15.0482	12.8018	11.223	16.6087	20.2973	14.5854	10.9575	19.9771	14.1149	11.3051	19.4313	14.7694
POLR1D	30.3957	39.344	27.879	33.3669	33.1892	35.3808	36.8819	34.1269	35.4773	34.3196	43.5682	47.6712	34.1302	31.1912	32.615	44.0851	35.8574	38.0893	39.3488	33.9151	35.1867	39.898	37.1338	40.1267	34.4173	37.3711	31.9408	34.2863	32.6953
PPA1	18.4991	36.0916	24.0547	40.5928	25.9356	32.6404	70.3155	23.9385	25.5466	30.7967	50.7212	57.2439	27.6492	12.245	17.0777	60.3508	25.4093	43.4299	28.5206	43.7061	24.2257	63.1364	53.086	63.882	51.1167	130.562	48.3564	74.017	46.8378
PPFIA4	2.63992	2.62293	3.77905	2.1292	2.74567	3.41406	2.07868	3.28592	6.68162	2.57587	15.3372	19.0266	2.14479	2.25413	4.20901	17.97	3.40044	5.42383	4.7537	5.39836	3.1211	6.25747	1.69958	13.1118	2.3452	15.5799	6.19458	13.9351	5.56406
PPIF	44.3331	63.4225	50.1686	48.3611	45.8395	36.4397	52.37	43.1044	53.5294	57.8812	49.3591	107.036	55.718	47.563	36.2593	96.4645	48.9811	51.0641	60.9784	32.3492	28.6844	72.128	50.8578	106.609	77.6294	68.0665	55.093	54.062	62.4853
PPM1J	0.405721	1.04917	0.520468	0.680181	0.823199	0.750278	2.21788	0.727532	0.69028	0.681847	1.23724	1.06284	0.606138	0.457787	0.209175	2.11017	0.708237	0.533038	1.07062	0.713061	0.891744	1.45483	0.830659	1.05064	1.09842	1.85934	0.69689	0.568771	0.92462
PPP1R8	26.5287	26.8064	23.67	31.9848	34.43	32.8304	37.4077	27.5153	35.7736	35.6454	37.2745	44.0336	32.7781	27.2945	28.7804	38.6826	31.9376	26.6134	34.9102	30.2155	33.9606	31.7219	36.6931	33.5413	35.1068	34.6261	32.1731	35.8175	30.6003
PPP2R2A	32.6034	42.4391	35.8896	31.9276	30.2167	34.8451	36.3768	33.6508	62.5246	38.3728	39.6715	53.3455	38.4664	36.7404	29.5454	48.5875	40.734	34.8516	31.454	32.3745	49.0088	43.1808	52.1376	38.3855	59.9645	40.2072	58.8872	43.9264	42.8179
PPP4R2	40.7115	52.6161	50.1007	50.9047	60.246	69.5221	65.4949	62.0219	54.7765	82.8065	104.979	94.7067	71.5242	63.687	50.5154	86.7614	69.8173	50.7964	61.7383	67.9171	69.0359	67.6531	70.1478	72.469	97.3897	66.4045	86.7241	91.6439	91.8029
PRAME	0	0.419669	0.135774	0.355049	0.105043	2.3832	1.74021	3.27351	0.869651	0.151522	12.1327	21.3656	0	0.198926	0.877691	35.6853	0	0.512489	0.172204	0.548855	0.297248	3.94532	0.949241	3.89985	0.638131	45.4311	0.232297	0.705739	1.87224
PRAMEF4	0	0	0	0	0	0	0	0	0.074346	0	0	0	0	0	0	0.0271775	0	0	0	0	0	0.143091	0	0	0.0338511	0	0	0.00359129	0
PRAMEF15	0	0	0	0	0	0	0	0	0.07352	0	0	0	0	0	0	0.0226006	0	0	0	0	0	0.181286	0	0	0.033467	0	0	0.000124777	0
PRELID2	1.05125	1.41638	1.04094	2.22069	1.55546	1.50331	2.3639	1.43117	2.83743	1.36369	5.80107	5.21994	1.21228	1.68104	1.61315	4.07745	1.86726	2.32193	1.64464	2.11764	1.82064	2.43734	1.66364	5.35273	2.16122	1.98193	1.85837	3.75172	3.64737
PRKCE	10.8007	22.4523	13.7585	18.999	12.1186	25.8527	27.3842	17.7507	31.3013	13.2203	28.3551	33.5756	14.1743	14.5913	9.89133	36.9619	17.2475	21.156	12.9846	17.0737	22.2564	22.7982	15.3803	13.9739	23.6173	36.6034	22.8038	21.8926	18.3386
PRLHR	0	0.0524587	0.022629	0	0	0.0503456	0	0	0.0414064	0	0.0327734	0	0	0	0	0.0370456	0	0	0.038413	0	0	0	0.0379455	0.0393098	0.0366505	0.0420075	0.0387161	0	0
PRPF3	40.3963	48.6292	47.9509	51.1871	43.9939	50.2163	50.8897	46.2301	59.5716	57.1994	62.7759	79.3044	49.3303	50.3467	45.2231	63.948	52.9153	46.3425	59.3838	47.0605	59.8212	66.773	52.3741	48.4893	54.0583	65.2697	61.4425	60.1507	48.5289
PRSS50	0	0	0.022629	0.422993	0	0.0997993	0.0952503	0.166158	0.287367	0.0757608	0.814873	2.30409	0	0	0	4.61697	0	0	0.152753	0	0	0.47744	0	0.226761	0.0357768	4.24858	0.0387161	1.31978	0.220991
PRSS53	1.17548	1.88851	2.12713	1.30224	1.64812	2.11184	2.1665	1.81978	2.31133	1.89402	3.3295	3.23939	0.885893	1.94973	1.9231	4.18201	3.03017	2.8032	2.68621	2.87378	1.89496	2.34645	1.47762	3.43197	1.6395	2.95799	2.28425	3.68549	3.21334
PSAT1	0.015021	0.472128	0.294177	2.27688	0	0.258168	0.157695	0	2.27396	0.113641	31.7462	7.92328	0.512886	0.185068	0.390273	6.14893	0	1.2366	0.341348	0.690393	1.07752	4.72939	0.897834	5.79477	1.38212	17.5469	0.735606	0.543693	3.61022
PSD3	15.7334	33.9932	33.4231	28.5588	60.2698	41.5781	23.8125	40.8664	81.3434	32.1226	84.5135	134.479	58.7021	42.9441	22.2456	108.839	58.3103	65.2659	59.3792	58.5978	33.1432	19.1769	35.7385	126.385	115.243	103.085	112.625	89.6632	68.2111
PSMA2	45.5942	46.4259	35.9575	50.9551	53.8223	62.5757	55.4492	47.5465	63.6668	48.4869	56.3929	58.2127	57.6763	37.5184	62.4497	54.999	44.0743	57.2012	65.5686	45.6504	68.4042	86.5652	76.7848	64.4998	73.1688	59.7935	51.8021	62.1601	49.1917
PSMA4	76.39	97.7305	79.0658	101.488	96.9318	127.07	109.254	89.5089	153.953	86.8597	84.7805	135.105	123.559	77.7607	104.255	100.476	81.3098	90.6426	103.727	81.4624	139.186	161.561	166.532	122.068	174.388	106.135	127.144	123.172	91.9012
PSMA6	71.3018	86.9765	68.0681	95.8103	88.3446	98.5306	91.258	92.2162	132.698	79.7761	88.3246	118.605	107.007	64.8518	99.8225	110.511	83.799	82.8921	96.9095	75.9637	106.712	119.849	125.737	132.98	116.149	111.475	119.4	104.117	90.2267
PSMB9	29.7152	83.829	59.4012	66.657	35.4379	110.465	71.3298	52.7616	128.446	29.9634	47.6009	61.696	67.8874	34.7903	55.1918	66.8254	25.6505	81.3216	68.5617	45.5104	83.0437	130.408	131.786	62.4113	142.651	73.5493	77.045	92.4475	53.648
PSMC6	26.9652	27.331	26.8607	28.3691	40.368	34.9296	34.7702	32.5621	35.0944	35.8727	40.2044	38.9656	41.4039	31.4861	34.2183	35.9682	32.1606	34.1383	40.8365	31.2266	39.1996	43.283	44.6062	41.0876	50.544	35.0719	38.7161	39.1602	40.5565
PTCD3	46.3596	50.098	48.8108	58.7289	60.0508	61.2155	74.4183	57.0298	55.3004	68.2604	104.273	68.1926	63.0849	55.1095	54.1959	89.6611	64.1733	58.4838	62.4947	62.6623	73.5317	67.5171	72.2306	66.4176	69.1428	95.8447	48.7823	73.2615	66.5048
PTGER4	108.965	265.336	162.205	231.217	159.38	196.144	208.26	83.3347	250.419	209.138	159.891	106.716	159.647	168.799	136.234	253.982	163.676	219.631	221.602	156.24	212.198	275.316	222.586	282.375	232.367	123.018	282.008	260.92	193.596
PTGES	0.271894	2.30818	0.543097	0.264595	0.591532	5.42134	0.717139	2.21188	0.700916	0.795488	1.98751	1.74442	0.326382	0.646476	0.259488	4.90333	0.776509	0.344528	3.5179	0.761531	1.96927	2.19393	0.821307	3.76798	0.203228	2.9223	5.84613	4.6258	1.15924
PTMA	453.695	544.731	464.302	584.623	604.138	547.83	635.98	465.323	507.276	534.53	663.883	523.137	530.51	485.651	461.135	526.148	500.47	370.33	496.274	498.97	453.34	563.713	607.704	649.081	549.512	523.762	682.139	672.752	566.137
PTP4A3	1.20791	0.629504	0.837274	9.4591	0.560541	1.21493	1.60833	0.695001	2.16595	1.02277	30.0545	8.51473	0.512886	0.617236	0.347958	74.7575	1.03699	4.11499	1.6599	1.1612	1.15184	2.52828	1.39586	1.94691	1.84999	42.1554	1.12277	14.2001	2.01965
PTPRC	510.584	944.466	584.033	582.939	821.04	1134.38	1132.09	661.803	662.997	1117.93	922.99	712.067	948.419	848.589	648.232	825.028	798.027	881.157	1044.33	1121.44	1290.87	1236.69	1318.3	1000.27	1131.7	819.485	1415.77	1091.99	1066.81
PTX3	1.98383	3.82948	2.51182	3.33839	4.66797	5.01991	3.47105	1.33587	4.80387	6.93211	17.7418	5.01729	2.79756	2.36767	1.45291	4.70165	3.54706	1.50964	6.43863	6.76779	3.49266	6.03246	5.86919	9.79602	3.0052	5.91711	6.89147	4.09368	5.32445
PUM1	144.805	157.848	151.32	170.411	150.241	164.684	170.06	158.728	165.17	173.947	181.9	177.624	153.586	163.914	142.579	187.084	164.623	169.238	153.736	169.219	166.682	172.328	155.591	142.052	197.38	182.021	160.13	170.856	173.274
PVRL3	0.313899	0.524587	0.47521	5.92745	1.59626	0.777733	2.65957	0.746002	9.11499	0.189402	32.5961	32.831	0.373008	0.529059	0.370208	21.466	0.694623	0.722448	0.5866	1.52835	0.74312	6.92578	0.545708	2.93986	2.34447	6.47556	0.813038	7.73522	8.28205
RAB3IP	2.52588	3.25244	1.9461	6.08425	2.2685	6.45603	5.25903	4.14917	8.73821	4.35624	25.0967	14.8949	2.98406	3.42154	2.817	15.4131	5.00007	1.98358	4.94254	5.20354	3.78991	6.84981	7.02074	4.75389	6.73389	25.0006	3.6006	10.1527	8.18487
RAB5A	56.3689	61.0619	49.3765	61.7109	60.8925	60.5825	61.3368	59.154	67.839	64.8512	66.9596	86.5815	72.8298	65.1835	57.6284	69.28	60.6228	51.0837	64.4877	69.0396	62.3106	61.4939	69.2177	81.1836	78.3515	58.5145	84.4785	85.0531	79.6103
RAB8A	140.652	189.848	155.982	187.98	143.187	180.026	167.222	153.548	298.441	145.044	176.429	190.075	208.325	152.293	145.544	183.528	128.878	161.788	148.854	142.53	232.597	192.305	180.148	159.926	250.801	159.768	228.657	169.68	154.519
RAB11FIP4	4.9421	14.1638	5.90618	18.4836	8.41149	13.1377	22.0835	4.83605	11.6743	17.4629	55.0331	20.7867	5.36199	5.86964	7.91299	33.7991	16.2802	4.02143	17.0681	9.34047	11.5927	39.0958	12.8007	9.98634	8.8408	34.9711	14.2088	20.4708	12.1989
RAB19	0.0521387	0.104917	0.0452581	0.182869	0.0446512	0.0455891	0.195287	0	0.193816	0	0.784614	0.425305	0.046626	0.037159	0	0.556544	0.0346002	0.0257917	0.0720331	0.0252271	0.111468	0.110099	0.0339284	0.265958	0.099351	1.61333	0.0387161	0.218397	0.119696
RAB24	16.4978	26.7539	23.67	18.8327	17.4832	38.6659	35.0407	18.2155	40.1499	31.0998	31.5434	38.788	20.7019	13.4498	16.0295	27.5351	17.4123	23.4459	26.8389	18.826	29.1303	51.3794	33.1982	24.5316	29.3104	21.5008	35.7737	34.0424	30.9442
RAB30	0.775705	1.57376	1.78769	1.6311	3.42655	3.13706	3.12169	1.46624	2.18091	0.871249	9.26783	3.83499	1.53866	1.29233	1.6167	3.13316	2.00053	2.7759	2.11616	2.23886	3.26973	2.82011	2.3992	2.83005	3.28753	3.96872	1.70351	2.92074	3.96558
RAD21	93.894	108.537	113.711	89.2646	119.554	116.168	121.09	127.747	122.152	124.361	162.533	145.376	115.772	112.352	109.831	206.441	123.371	139.512	128.724	131.918	143.868	160.223	137.013	135.911	120.912	141.947	146.579	119.327	144.801
RAF1	99.8327	114.727	99.0925	103.096	105.07	110.145	102.338	90.7513	128.862	126.975	112.96	134.891	102.67	93.8472	113.734	119.979	111.892	111.275	144.884	112.911	123.284	132.321	110.437	121.073	110.899	99.1201	116.419	123.657	114.048
RARG	6.49777	9.6524	6.65294	8.36977	6.74054	11.1211	4.75993	4.819	10.4556	9.73526	15.4655	14.9417	3.31044	3.75037	3.85154	24.9704	8.85262	10.5813	8.44702	5.11785	7.4312	15.788	9.39233	8.54759	8.247	25.038	13.5119	8.5842	6.45764
RARRES3	12.8517	24.2884	30.5718	30.1782	15.1491	50.0507	22.2283	23.9996	37.146	10.6823	28.188	21.4119	23.4995	10.7744	30.5554	32.5662	9.81824	31.2712	21.199	17.0207	41.8005	57.8182	36.4293	17.9573	57.7132	26.9001	25.1655	47.9316	23.4927
RARS	48.9082	54.5046	47.2494	57.463	69.0098	64.5156	69.2101	55.5108	54.642	63.3739	71.6289	64.7182	71.9439	54.0221	62.6221	74.459	62.5578	56.2429	69.6427	63.9768	70.4106	77.1861	72.0172	76.8757	71.3055	82.8407	52.499	68.8885	60.1518
RASA3	56.1318	102.032	78.9074	58.0082	66.0874	86.1386	66.4302	50.3697	88.4783	93.9433	52.8532	70.3034	63.2248	60.6129	50.7997	82.6828	81.0326	76.8798	97.2591	63.889	81.706	89.3419	86.8551	84.175	65.9781	81.851	76.6579	94.7256	67.2858
RASGEF1A	0.466713	1.36393	0.724129	0.62849	1.18993	1.7586	1.15508	2.08785	3.17859	1.21217	1.75502	2.36228	0.932519	0.419866	1.12756	8.76307	0.746506	1.45945	1.45617	2.62255	0.891744	2.55855	1.13542	1.77262	1.21503	9.18393	1.89709	1.83717	2.62918
RASSF5	78.4688	171.278	71.8245	75.9863	81.3366	140.605	147.198	83.747	142.823	133.453	116.209	80.6947	87.0507	72.0455	62.6521	152.58	117.709	97.7053	154.832	95.966	137.96	189.329	135.343	133.037	144.121	93.0895	163.034	109.502	126.457
RASSF9	0.048085	0.104917	0.0678871	1.88264	0.364563	0.344838	0.21593	0.107976	0.848471	0	10.171	5.22762	0.046626	0.113	0.084293	3.06921	0.220066	0.232303	0.376491	0.740933	0.222936	2.53148	0.904291	0.748177	0.286799	11.3705	0.271013	2.49372	0.469013
RASSF10	0	0.0524587	0	0.428161	0	0.24816	0.186291	0.562994	0.238526	0.0378804	10.7318	0	0	0.0756717	0.0270809	3.16804	0	0.0566506	0	0	0.037156	3.07725	0.56617	0.789115	0.548119	9.34895	0.116148	0.271386	1.77883
RBM34	20.7334	24.2359	27.5395	26.575	24.9926	32.265	28.5854	24.7628	30.3586	26.2132	46.983	52.8862	30.6799	26.1828	24.2757	33.9846	24.7069	24.9621	30.7884	28.2617	36.3757	34.1712	30.6879	32.283	38.9347	34.4077	33.6443	31.9656	28.9541
RBM39	157.18	233.441	172.886	205.016	205.969	233.291	257.934	207.119	176.973	269.443	352.559	302.814	218.536	204.049	170.14	278.952	229.091	206.698	236.173	257.944	232.485	249.702	215.306	251.525	234.827	231.782	224.708	277.733	264.53
RBX1	26.7638	28.0129	19.4157	32.5115	30.2621	37.4113	29.6722	24.5997	48.8152	26.6299	23.914	33.5902	35.9486	24.7321	36.5439	34.5626	24.676	28.9111	32.0287	27.6191	39.534	38.4906	37.9069	36.1304	51.4717	29.564	37.0126	40.7409	30.7777
RC3H2	61.6832	87.7634	84.2253	79.3592	101.737	121.817	116.808	91.7173	83.7634	108.224	139.46	134.646	89.3354	85.2141	68.3528	107.105	105.18	102.387	88.7669	100.33	111.765	112.772	120.604	99.6067	136.87	120.444	113.051	133.146	127.465
RCOR2	0	0	0	0.849887	0	0.0489335	0.0296384	0.0626289	0.161702	0	2.85788	0.107621	0	0	0.0903209	0.459852	0.0365893	0.0584875	0.0754031	0.0294786	0	0.111506	0	0.457313	0.145683	3.42933	0.116148	0.140026	0.0851718
RELB	34.8858	42.3342	42.09	40.9472	31.0382	41.2773	28.7666	25.713	51.1044	30.8346	45.068	51.3412	36.3683	30.5043	25.6517	37.2885	20.8894	36.4231	36.4739	27.199	36.0413	39.7093	37.4046	66.9981	39.2347	35.56	58.2677	41.5951	47.7029
RFC1	28.6836	39.8686	41.6827	33.8194	48.7865	50.7029	56.1523	51.4406	41.4973	49.5854	65.5095	53.5936	51.5217	46.9279	40.6947	55.1341	47.1861	60.432	54.0151	56.6074	63.6111	57.4942	51.3307	58.1032	57.5092	56.9567	51.8409	56.0026	58.5251
RFX5	41.3757	73.1799	70.6478	72.5699	59.5617	87.5063	97.7779	47.222	69.2575	56.5175	61.9745	57.8222	57.5831	49.0428	65.4121	76.4445	49.1254	101.453	95.4374	69.9325	89.6574	110.075	77.3666	65.4646	74.944	76.2965	61.636	80.9334	59.7104
RGS2	178.25	374.555	138.422	196.427	187.684	256.407	485.971	217.735	255.636	357.212	440.655	342.633	271.596	165.396	244.961	435.28	336.973	297.736	671.264	424.85	262.916	495.624	221.827	491.501	530.028	129.902	253.668	382.317	360.219
RGS13	0	0.367211	0.0678871	0	0.0457991	0.0503456	0	0.203278	0.165626	0.151522	0.163867	1.74525	0.139878	0.038242	0.0305669	0.407502	0.0374292	0.537219	0.115239	0.0625475	0.111468	0.152954	0.113837	0.550337	0.808075	0.0840149	0.0387161	0.547722	0.0894864
RHOB	285.934	1661.63	535.539	472.902	477.855	788.775	1012.97	514.742	1090.76	764.881	499.887	303.823	656.634	293.299	517.049	1025.13	437.03	993.411	685.66	1146.22	1018.56	902.817	309.015	657.442	511.819	555.248	1065.51	865.259	507.638
RHOC	94.3572	110.793	93.2995	95.9776	135.854	183.592	86.9043	83.1284	143.701	141.332	115.78	82.0505	74.1353	80.0822	103.462	172.181	95.1789	104.962	121.062	126.345	127.111	125.444	114.515	121.697	70.5813	179.938	176.274	120.87	74.7263
RIBC1	0.289922	0.262293	0.158403	0.26343	0.319768	0.902801	0.549486	0.224737	0.487378	0.416684	0.381639	0.501538	0.279756	0.381641	0.08836	0.317821	0.334829	0.265696	0.18862	0.589855	0.334404	0.639055	0.262731	0.358224	0.394608	1.0795	0.387161	0.507857	0.3475
RICTOR	46.0975	93.2715	46.1406	42.7052	76.086	92.3015	107.384	81.6077	88.2819	97.0874	151.6	175.075	104.256	90.565	50.1833	141.135	87.0935	74.7392	97.5888	104.098	113.586	70.087	111.182	118.657	161.173	107.146	144.14	127.635	126.217
RIOK3	98.8244	94.9502	91.2629	90.7478	121.648	134.458	87.4279	104.085	107.071	134.324	117.804	117.665	95.5832	108.569	111.988	165.631	102.532	86.7089	110.731	126.76	139.521	107.65	119.692	130.741	93.3526	139.701	130.899	146.731	132.022
RIPK2	29.9837	89.0224	36.478	44.0823	33.281	49.7298	55.1045	49.0362	67.0306	47.0853	50.0493	72.0654	56.6506	43.1993	37.3229	98.329	36.9432	61.1902	35.8538	70.944	57.5918	88.344	57.3973	107.549	91.9161	53.358	86.7628	103.502	79.6327
RMI2	0.870407	1.46884	1.71981	2.32485	1.28001	1.85298	1.26343	2.47146	6.18371	0.530325	4.50642	2.87356	2.42455	0.64788	1.33536	4.9983	0.742749	4.11032	1.37298	1.20721	2.93532	3.02691	2.83763	3.28057	6.43198	6.36516	2.82628	4.34563	1.58078
RNF2	18.7672	21.613	15.5914	19.8408	21.4268	20.0077	26.0747	17.0346	21.8624	32.0847	28.3142	24.3966	20.189	19.7643	17.4551	24.8792	23.6749	19.4935	22.0574	23.2922	23.2968	22.598	26.0054	22.4163	25.5929	20.4636	29.2694	30.2067	31.0052
RNF8	9.31499	10.0721	11.4503	15.1216	12.035	15.2628	11.7317	11.2641	16.4039	12.5763	27.3731	19.7254	14.3142	12.8779	12.5523	19.1324	11.0165	14.9465	14.516	12.6122	18.095	15.8897	13.7765	15.0181	18.7807	18.7448	15.1767	14.4136	12.9808
RNF11	41.6115	44.6423	37.6095	48.1251	48.2493	47.5823	43.9572	37.2275	45.2832	50.3809	57.5501	48.8728	53.7131	43.689	39.2468	51.3647	43.0245	34.4801	36.6655	42.1614	38.1221	39.9476	53.7645	48.758	74.9092	54.0745	65.5464	75.8474	67.6747
RNF19A	55.1045	84.4585	68.6339	80.9118	92.7902	93.4081	86.9409	61.7032	96.4205	104.967	117.306	122.527	102.904	106.844	67.5563	141.123	101.436	70.1291	82.5944	89.1774	101.324	83.1874	110.683	94.6261	135.811	105.819	113.787	142.372	104.852
RNF19B	46.9556	92.065	48.9013	52.8865	56.5452	75.0968	52.5154	28.4111	121.874	57.3888	64.5292	150.115	64.95	54.3261	33.9535	104.923	58.311	72.1075	84.9383	46.3537	74.9065	97.8923	75.0738	107.082	114.082	72.1789	129.312	88.0033	65.8298
RNF122	4.75917	16.6294	7.69387	6.69308	7.50818	14.1352	10.2628	7.10542	14.0866	11.6672	11.0398	9.88222	7.22703	6.46019	7.81352	17.9693	8.33963	12.0176	11.6272	11.0558	12.15	18.0749	9.17278	10.8461	11.7584	8.80117	14.8283	11.3244	9.71769
RNF168	37.8906	45.3243	46.299	44.0573	45.811	52.7729	44.6549	36.9273	46.8134	54.7371	45.3665	55.9317	43.3155	39.472	36.3292	72.3384	44.9813	54.6469	49.9108	46.9199	44.5129	48.7871	39.914	49.9859	55.875	57.36	46.6916	49.6149	62.525
RNF182	0	0	0.022629	0	0.0901275	0.144942	0.0225287	0	0.769788	0.151522	0.401027	0.864302	0	0	0.0246116	0.424811	0	0.0843425	0.0706851	0.0235264	0.074312	0.646096	0.0327985	0.0950729	0.361649	3.86946	0.0774322	0.0854286	0.0708654
RNF207	0.436072	0.734422	0.520468	2.99954	0.991671	1.89755	1.48067	0.980153	5.11685	0.492445	13.3394	8.28606	0.746016	0.711589	0.730321	6.20895	0.634518	1.46594	1.70057	0.979504	1.04037	3.1515	3.05586	6.44261	1.56928	8.45724	1.70351	2.90886	1.76728
RNF219	15.5865	18.4655	17.4696	17.5709	23.7173	26.4543	24.6768	16.9077	18.308	27.5012	26.9715	30.7847	21.3547	22.2888	19.2609	28.1388	26.3712	18.9583	24.5182	23.5455	28.2757	25.1176	27.4114	19.0599	27.1561	26.6932	22.3779	26.7525	24.301
ROCK2	43.1744	70.7143	57.4551	42.6898	71.0981	78.5748	84.268	69.1699	52.4313	99.5118	129.096	83.0571	82.2948	80.3201	41.1527	100.1	90.7346	79.7384	76.4793	84.6365	83.3038	78.122	90.5165	78.3471	101.13	127.644	97.1774	102.448	96.5166
RP2	65.9583	86.0847	51.9563	73.2546	81.1518	89.8497	85.9477	75.8962	85.7466	111.52	65.4231	77.5446	95.6299	68.3345	75.5142	79.9405	85.7775	66.7199	88.6016	86.9818	87.0937	100.932	122.891	92.0464	120.847	81.5991	102.288	103.516	102.857
RP5-864K19.6	4.64156	5.40324	3.98271	4.66667	6.31746	6.53325	6.20965	4.12481	5.72307	6.43966	4.986	4.20566	4.89573	3.17143	4.97101	7.34061	5.98173	6.91421	7.78608	5.86463	9.36331	7.94335	7.01007	6.09192	5.79624	5.61765	6.001	5.73239	5.10982
RP11-11N7.5	39.1714	50.203	52.8162	56.009	55.0238	51.8963	67.8907	43.0995	56.2951	66.9346	83.7041	56.7518	59.588	55.6551	48.5544	72.7208	56.2277	60.7308	66.0357	60.1238	58.5207	68.2596	61.7578	64.0075	62.3397	65.4524	62.0232	64.5145	72.2354
RP11-96O20.4	63.4374	81.4683	78.749	105.456	79.0017	117.651	84.4484	80.2698	165.772	77.6548	72.0423	117.065	114.7	74.3791	99.4275	83.9871	65.9835	108.005	98.3303	69.544	96.457	140.417	111.44	105.712	149.408	91.968	109.141	138.337	86.9597
RP11-307N16.6	39.8827	61.9012	66.122	53.3399	49.1361	72.1192	37.3291	39.6805	77.9791	46.6686	58.0403	46.7848	68.3537	45.5403	44.4496	96.0303	36.1037	63.7279	56.0953	49.1294	81.9661	44.751	31.6247	64.5179	70.287	71.3685	63.8429	71.3709	47.796
RP11-407N17.3	26.4741	35.2522	29.9382	27.0613	33.2399	40.0328	38.1223	34.0651	30.5235	38.9031	41.1707	35.1218	33.2909	31.8077	27.2856	39.3223	33.3243	36.0472	39.1771	41.8219	45.9248	38.064	38.7067	32.5896	45.0924	37.3121	36.2383	35.0314	39.3345
RP11-426L16.10	30.9146	37.6653	30.3455	31.8186	42.7494	58.9436	29.3382	27.0026	47.7209	43.4109	34.0713	25.8721	24.1989	25.176	33.4533	55.4775	29.1657	33.1825	40.4515	38.5748	44.9588	44.9528	37.6235	37.5406	20.7837	58.2239	51.957	40.0105	26.0122
RP11-561B11.2	102.495	112.104	95.9245	124.246	116.684	122.353	122.388	124.998	149.685	114.399	126.196	139.128	143.095	98.7248	131.908	133.105	115.028	111.897	125.063	106.685	136.548	143.985	152.985	158.111	144.95	132.237	139.262	130.788	119.095
RPA3	5.03842	5.35079	5.92881	7.41061	6.58958	9.03946	5.06359	6.0496	6.43762	4.35624	8.91529	5.965	7.3669	4.35441	7.22214	6.54034	5.26399	6.75554	6.58412	7.16405	5.98212	7.41553	6.24181	9.08443	9.15743	9.66314	6.50431	7.55941	7.85006
RPF1	23.0111	27.5408	20.7056	27.9433	28.9833	30.6797	32.6877	25.2292	29.8919	28.5997	28.0024	32.325	32.9179	24.9649	26.5629	32.7516	28.5026	25.3422	28.4327	27.6691	36.7101	31.1358	35.7185	35.0619	36.5615	34.7399	27.2949	30.6623	27.3774
RPRD1A	24.6926	27.2785	23.059	28.3003	28.7037	32.9758	38.9222	28.5112	28.5946	38.5243	45.9203	39.77	29.9805	25.6105	25.871	35.5209	36.014	29.1157	29.4115	31.9909	31.1367	31.6727	33.4629	30.4961	38.8262	39.3958	34.3025	41.8157	41.1872
RPRM	0	0	0.135774	0	0.0457811	0.100617	0	0	0.0411999	0.0378804	0.259084	0.0611507	0	0	0	0.147038	0	0.0596276	0.0383381	0.125001	0.037156	0.0391876	0	0.156481	0.0734139	0.249029	0	0.0382564	0.0445161
RRAD	0.39996	0.629504	0.452581	0.538271	0.730633	0.695919	0.275049	0.170875	0.927567	0.492445	3.72432	6.14739	0.512886	0.762809	0.388655	4.78976	0.743279	0.529618	0.682447	0.833054	0.222936	0.70733	0.903161	10.0116	2.53147	6.77941	2.51655	0.834957	3.41798
RRM2B	24.9773	24.9179	29.2367	34.3823	41.9998	43.7201	32.9228	34.2378	45.8303	25.5314	57.1297	62.2021	35.2959	28.2578	35.4334	42.5171	30.1724	42.9723	40.9962	39.5499	47.2624	25.8717	38.4376	47.2889	115.968	50.8286	45.1817	53.6374	56.0913
RSAD2	14.8462	131.619	28.8294	175.074	27.7062	116.138	136.813	33.7446	1174.59	20.4175	199.041	1053.99	412.826	85.2393	30.1606	457.223	9.76353	92.0655	113.04	25.2888	256.897	104.168	258.363	268.785	1301.46	174.713	509.543	208.809	135.096
RSBN1	23.4834	30.3211	23.7152	24.4559	31.823	37.1244	41.1191	28.9237	32.7916	39.6608	42.8018	39.8853	24.4786	29.4011	26.6856	36.9817	32.4703	25.4023	28.8173	35.3004	35.1867	31.4475	35.1117	29.0127	40.1578	37.3625	38.871	41.5046	45.7682
RSBN1L	29.9762	34.2031	32.269	33.9829	35.5697	44.3879	47.123	34.3132	39.108	44.2443	55.1383	57.5283	32.032	34.173	26.9555	43.2351	37.8009	33.8472	36.1558	41.6963	41.9863	37.5095	43.998	36.541	47.5259	38.8614	40.1486	47.2205	47.3567
RSL24D1	26.58	32.2621	24.6883	29.7343	39.2376	42.9446	41.9423	28.9529	31.9496	40.4941	35.6777	41.1863	33.1977	28.2876	30.7621	45.603	33.0573	29.5637	35.2506	39.8098	44.2528	39.3566	45.9853	47.4031	47.8301	38.4447	40.0712	48.3927	50.7634
RSPH9	0	0	0.022629	0.0501304	0	0.0487848	0.0944964	0	0.202695	0.0757608	0.426439	0.418997	0.0932519	0	0	0.0500622	0	0.0583608	0.152079	0.154385	0.037156	0.0706719	0.0366274	0.259248	0.0719577	0.314742	0.116148	0.255662	0.0847176
RSRC2	46.1508	57.1275	55.4864	48.1523	65.8161	71.5141	69.1671	61.0485	49.1933	74.2834	96.7582	92.3413	63.4113	67.2654	55.244	81.3171	71.1968	67.329	76.6851	75.5188	75.9469	74.0288	64.7366	84.2342	74.5183	78.3501	78.7873	76.5625	78.7413
RTP4	5.66678	8.97043	7.1734	15.5104	5.3038	17.433	12.9169	6.40485	37.9915	4.28048	9.53835	22.9765	13.6614	6.56923	7.02494	30.1062	1.84953	9.4296	8.45213	6.20789	15.9028	15.6301	16.589	10.3555	27.0943	21.6924	19.5903	12.6372	9.41767
RXFP1	0.113451	0.0524587	0.022629	0.0004862	0.732032	0.55068	0.255118	0.0225385	0.860862	0	0.164637	0.40107	0.046626	0.0375313	0.0580836	0.174216	0.110431	0.146567	0.227333	0.0585794	0.074312	0.142651	0.225037	0.243327	1.98609	2.85588	0.116148	0.706939	1.10904
RYBP	37.4593	54.8718	32.45	31.9468	44.0874	49.9221	55.2651	40.1265	48.5794	68.4498	58.3199	57.8097	37.8603	40.788	34.4712	67.1811	51.1234	33.3962	43.4119	64.1147	46.8166	51.0837	62.3983	48.8056	46.29	41.6031	77.5871	64.2722	67.5241
S100A6	359.403	474.279	251.114	235.749	432.821	711.248	360.209	340.566	655.661	450.966	276.86	412.023	226.835	185.222	360.615	660.978	399.559	368.253	608.366	402.272	490.942	693.691	509.884	480.421	297.835	591.411	509.852	422.353	241.402
S100A10	172.039	190.215	172.569	123.687	226.479	254.266	129.506	160.34	282.263	205.463	217.122	211.791	137.5	127.152	211.53	288.398	204.218	171.756	231.756	242.205	223.233	217.291	197.05	311.575	152.461	340.074	316.349	247.381	144.058
S100A11	297.855	331.749	285.646	320.15	326.72	366.836	322.347	308.608	374.493	390.168	286.608	346.199	323.258	260.375	276.708	293.358	374.377	267.366	356.852	398.693	328.385	338.409	375.767	420.077	408.986	437.935	449.146	433.808	271.101
SAMD9	50.5396	170.701	63.2255	69.4877	126.387	250.794	242.374	114.433	287.806	148.453	311.691	649.755	308.85	164.767	64.909	429.193	95.1734	154.354	182.229	187.449	331.729	181.569	313.63	311.755	680.76	326.211	517.286	282.927	216.229
SAMD9L	75.6978	371.25	213.437	220.164	222.48	499.276	465.077	245.612	483.319	213.607	435.685	810.048	674.771	320.533	160.824	475.286	121.502	382.814	313.975	244.965	636.259	489.238	761.448	431.768	1146.15	405.44	740.407	624.902	405.933
SAMD10	0.685722	0.734422	0.859903	1.3034	0.591711	0.94133	0.872876	1.70639	2.23502	0.568206	3.72276	4.42965	0.279756	0.493677	0.413049	6.54478	1.07638	1.50914	0.829734	0.856297	1.04037	3.39484	0.746043	1.41698	1.17226	7.15321	1.16148	1.15252	1.16151
SAMD15	0.755889	0.944256	0.543097	0.454102	0.593594	0.848442	1.14852	0.413433	0.476226	0.947009	3.42587	1.9718	0.512886	0.648421	0.879179	1.21922	0.332442	1.03826	1.02966	1.11641	0.483028	2.00414	0.676743	0.946242	0.801351	0.87466	0.929187	1.0479	1.31959
SAP30BP	38.8653	49.3112	43.5835	49.8724	45.0934	46.895	53.5196	42.6781	55.3108	55.9872	57.3975	55.7281	49.8898	45.911	43.8185	49.8565	52.1676	46.3139	56.8885	43.7161	51.4611	53.947	48.9223	50.8631	55.8016	53.862	54.4736	45.7316	47.8623
SARS	67.8178	69.193	75.0379	78.0137	77.7184	78.7917	83.4013	65.7435	84.2846	85.5339	76.1181	84.037	82.6678	63.3595	82.7933	96.8619	72.2688	80.0239	87.9174	75.0523	83.9354	107.137	83.3488	86.9126	88.8056	104.318	75.961	67.4182	73.1689
SART3	53.1864	58.0193	64.3117	69.6397	61.7531	67.0875	74.3255	52.9446	78.8665	71.3288	71.3564	70.6592	65.6494	56.3405	60.9212	75.7042	64.9034	73.6128	77.5079	62.4214	70.0391	86.9493	69.2599	62.8119	69.4034	84.032	59.7002	68.9776	64.3204
SAT1	724.378	1397.08	839.062	1039.09	767.137	996.463	1069.88	1022.52	1565.5	833.141	1244.09	2142.1	1047.78	727.054	1093.27	1527.29	773.481	1211.43	1023.8	1252.91	1140.5	1375.31	814.655	1504.58	1591.96	790.2	1156.06	1446.89	1112.85
SC5D	9.90686	15.9474	7.39969	18.3649	19.9029	18.7978	19.7288	15.2199	13.1057	17.8038	22.6416	17.3557	15.5264	12.3718	10.3434	19.2276	12.1533	13.4503	10.2507	14.3758	11.9271	17.8116	21.3702	13.6321	23.5531	15.5863	19.4355	22.2467	18.2292
SCGB1D2	0	0	0	0.0270159	0	0.049751	0	0	0	0	4.59623	0.993856	0	0	0.0299859	0.435393	0	1.37239	0	0.0305179	0	0.761493	0	0	0.072997	0.311936	0.0387161	0.110436	5.32263
SCUBE2	0.176044	0.472128	0.316806	0.725438	0.228852	0.40217	1.00008	0.201118	1.53039	0.265163	0.827285	0.993043	1.21228	0.535252	0.121687	0.583576	0.186792	0.954549	0.306705	0.311982	0.594496	1.48557	0.758409	0.387033	2.35656	0.353943	0.735606	1.12763	0.356129
SDC4	8.69474	13.1147	9.68523	52.1679	17.19	22.6766	11.9888	49.4669	19.1546	17.5386	86.0097	84.1811	18.5105	14.5216	13.8377	72.6143	17.4396	19.1824	23.3083	23.7687	9.36331	20.8891	17.1627	34.6439	26.2908	109.725	25.2816	55.9528	33.4927
SEC61G	18.3371	15.3704	12.8759	15.9554	20.2789	18.8376	16.9927	16.1097	21.5803	20.266	21.6798	25.2756	17.4381	14.4841	19.2161	23.5072	16.1819	10.4698	16.2832	17.0846	18.6523	19.4451	26.3746	27.0885	24.5783	23.3747	20.868	34.5646	26.3597
SELK	16.4504	25.7572	15.6819	23.3403	21.6987	20.3481	19.2474	20.4807	30.3589	26.0617	25.2583	28.0886	22.8934	17.5818	23.2206	33.1784	21.422	20.9159	25.5793	20.3686	28.3129	27.8449	26.223	31.532	28.8533	17.4997	26.1721	23.8466	28.1051
SEPT6	57.8943	93.7961	69.2448	63.1489	66.5901	68.4125	93.9466	58.8231	95.5048	64.3588	71.8364	48.9947	77.4924	67.5719	59.6903	69.9434	68.4537	79.3232	69.6356	74.7665	80.8515	104.464	103.13	72.5324	89.1622	63.4359	111.038	86.5351	67.7642
SEPT7	78.0946	101.822	79.0885	76.5723	129.072	113.986	123.796	99.8149	82.8992	135.763	140.23	133.972	138.386	110.868	103.416	125.273	115.606	98.6925	120.66	129.254	127.891	115.073	140.236	135.252	155.523	125.153	152.503	154.887	138.655
SERPINA1	682.114	781.32	514.245	496.421	469.476	1021.87	702.409	536.226	865.853	885.416	646.508	489.846	558.206	426.809	444.676	673.783	602.546	678.709	759.458	935.874	993.626	1113.56	748.818	620.533	621.265	516.734	1102.17	925.222	582.469
SERPINB9	81.2407	180.353	67.5703	92.0206	82.1153	101.889	119.044	99.7396	183.196	131.521	99.117	109.475	125.47	78.7762	64.6088	109.502	111.758	100.451	93.372	96.5294	116.67	164.031	130.904	94.7922	154.301	81.5105	192.071	155.007	107.577
SETBP1	1.63899	7.2393	4.57106	3.60349	3.5245	4.67374	9.60779	1.56183	3.66184	3.40923	23.5412	4.86077	2.37792	2.67503	1.12277	2.72321	2.98934	3.69368	2.64203	2.77269	7.83992	11.6625	6.48159	4.00255	4.78027	5.03621	3.48445	5.34017	3.28534
SF3B6	24.739	22.9244	17.1528	29.5386	28.5184	29.5939	28.6077	24.0749	33.746	28.7133	40.7037	32.7894	25.5977	20.3311	30.6615	38.6459	25.7906	22.7511	30.9776	25.1308	31.3968	32.7562	32.7345	34.9273	33.0364	43.0727	26.5205	29.9765	27.5584
SFR1	5.58469	6.13767	5.49885	7.32499	7.50818	7.89236	7.6459	5.78411	6.50917	7.38667	7.04141	6.44207	7.60003	6.11601	6.68254	8.52264	6.8799	5.18298	8.01634	7.49058	7.7656	6.47558	7.95852	8.52685	8.18573	9.64132	7.9368	7.56857	10.0756
SHOC2	63.8336	87.1863	67.8418	67.289	80.4905	89.8165	93.5361	77.6932	88.7442	108.224	92.2508	93.8485	94.8838	94.8937	76.2885	99.5481	89.5082	70.5585	87.9028	99.9481	106.712	98.2851	110.223	87.7743	121.471	91.9881	125.556	110.797	104.213
SIK1	9.83618	79.5274	35.3239	28.0229	13.7737	23.3619	31.0205	50.0662	75.0584	21.1373	38.4693	108.578	40.0517	37.0836	31.6808	78.5258	25.7222	73.6469	21.1548	29.648	36.673	64.8408	47.9599	119.24	140.431	47.1256	41.2327	81.6672	86.071
SIKE1	20.9892	25.7572	22.3122	26.987	31.82	33.4368	39.0545	29.5564	31.7636	32.8802	49.2347	34.344	31.2394	28.3275	24.0142	37.6067	30.8535	23.3026	26.5385	30.5311	31.5826	28.9292	38.3267	33.6827	50.0797	42.6589	36.1996	45.6251	42.0168
SIPA1L1	63.0204	109.114	75.2415	64.191	86.361	128.427	97.403	135.739	122.72	90.6099	123.505	100.537	68.5402	72.5249	77.848	128.603	122.204	120.596	112.061	110.508	139.001	164.352	131.075	73.3317	117.946	97.3067	151.767	146.617	128.883
SKIL	116.271	235.015	115.521	124.655	171.116	217.409	193.917	134.164	189.703	250.768	212.785	198.57	161.745	146.123	95.958	267.861	177.215	181.712	199.448	198.881	205.956	221.003	251.409	177.914	240.345	232.384	350.961	266.115	268.374
SLAMF7	3.42002	23.7638	29.2367	13.6691	9.8468	90.5213	18.5727	4.13333	51.0541	7.61396	26.9725	49.201	6.15463	6.15696	11.432	35.749	3.96749	68.0477	16.5944	7.25551	112.397	163.6	50.7711	49.8055	30.2464	30.5814	200.82	65.3354	22.0584
SLC2A3	175.127	293.139	256.093	210.608	334.424	344.261	159.75	326.155	632.065	541.235	673.169	592.519	176.946	332.552	756.102	824.056	412.618	430.311	579.766	480.582	347.409	500.458	206.043	852.142	261.026	580.021	808.934	568.049	656.826
SLC2A6	28.8261	39.7112	52.5446	25.5487	29.4016	117.048	26.9216	16.8513	62.8391	51.4794	36.5328	25.8503	8.99881	14.4159	36.8581	60.6667	20.9569	52.9709	37.2164	39.9919	64.5771	99.5211	35.2086	65.3924	10.0337	56.94	82.1556	34.0485	32.824
SLC2A12	0.0173626	0.0524587	0.0678871	4.51812	0.496795	0.373779	0.611725	0.0302071	1.12025	0.0757608	6.39328	2.84658	0.139878	0	0.246778	0.702162	0.319624	0.0349881	0.623814	0.338438	0.445872	0.189033	0.506758	0.569146	0.670935	3.78084	0.387161	1.03132	0.985274
SLC2A14	44.8714	82.6224	63.7234	54.1326	90.3155	92.1816	41.9733	80.3586	171.585	140.423	175.291	152.017	45.0407	89.1036	201.435	225.813	110.453	117.56	148.119	132.13	91.0322	130.401	57.1071	224.172	72.3764	152.232	208.331	156.675	184.339
SLC5A3	79.958	69.5078	84.8136	105.9	109.374	134.057	94.6817	101.28	80.0379	119.437	374.399	133.622	49.1904	64.3239	79.497	181.144	142.171	108.736	106.469	100.712	58.112	99.9585	112.977	144.4	83.5216	124.108	142.398	150.939	260.128
SLC6A9	0.272534	0.314752	0.135774	1.49983	0.316845	0.588614	0.33262	0.180722	10.1014	0.189402	6.16835	3.37876	0.23313	0.149431	0.229357	4.28042	0.177908	0.315062	0.52213	0.824645	0	3.20621	0.2525	2.12152	0.535933	9.49356	0.387161	0.875196	1.11586
SLC6A12	9.14615	13.0098	14.5278	16.1846	9.77849	27.9608	13.4497	6.93319	21.7799	12.9172	9.09031	14.9185	11.6099	8.38702	15.7099	18.2024	9.93751	16.4424	16.5781	12.6187	17.7977	31.3921	22.5282	14.6052	25.1755	11.9542	14.2862	25.2588	10.2761
SLC8A1	363.357	590.58	436.899	548.263	458.349	614.483	629.425	413.376	648.121	514.226	519.648	409.149	616.722	465.512	514.285	543.814	413.16	634.306	514.93	669.058	665.798	702.687	821.719	698.299	710.963	421.985	717.216	904.237	544.419
SLC25A23	0.877372	0.944256	1.31248	5.07284	2.12162	2.23804	1.79557	2.41397	3.20473	1.13641	49.9034	12.654	0.559512	0.850377	0.761161	6.54668	1.15891	1.50239	0.831141	2.52657	1.18899	3.95998	1.48544	3.13424	3.59902	10.4251	0.967903	4.60826	2.24813
SLC25A24	101.433	108.852	89.4299	102.989	139.028	153.53	106.335	117.362	144.013	148.188	137.052	153.081	152.141	115.703	110.519	162.233	125.306	110.395	116.701	122.624	105.374	113.369	158.967	132.584	187.347	149.697	173.719	180.121	135.972
SLC25A28	17.1819	27.8031	25.254	27.107	17.7182	26.3559	26.7349	22.6418	38.645	19.963	22.9382	26.7641	24.7584	19.3829	18.7129	27.2852	19.3733	24.8697	22.9456	19.1701	29.7991	40.3911	26.8062	22.9358	38.2098	23.8042	40.6906	25.5665	23.4132
SLC26A5	0	0	0.0452581	0	0	0.0496767	0.0264438	0	0	0	0.955276	0	0	0	0.0299133	0.17493	0.0744605	0.0292754	0	0.0616972	0.074312	0.0317474	0	0.0717964	0.0348813	0.098883	0.0387161	0.38343	0
SLC26A6	19.5518	19.5671	16.3608	20.9371	17.9491	22.9403	21.6097	20.2649	22.7254	26.8193	21.8251	24.9315	20.4222	16.8225	16.3975	28.9624	22.6344	21.6232	22.7615	19.9306	18.4665	22.484	16.8711	19.321	28.8137	26.1402	25.3978	19.5552	24.1979
SLC27A3	21.5014	33.5736	29.3951	27.0507	22.1174	49.9281	40.7619	19.3935	51.1375	32.6908	28.3245	49.0217	24.0124	22.4064	23.1248	35.7447	24.5448	24.4011	29.2559	30.7547	44.5129	50.4118	36.2256	23.4751	36.6362	54.5167	36.7029	35.6651	20.7606
SLC31A2	95.4036	125.324	102.962	130.848	106.757	188.24	124.425	166.714	233.567	98.5269	105.306	137.353	127.242	99.2374	154.636	180.007	93.4219	166.566	109.398	164.841	243	159.503	161.077	148.057	210.543	127.906	172.287	205.213	128.943
SLC35B3	12.4631	8.91798	11.9708	12.7626	16.6088	17.5536	16.4175	13.3072	13.1044	17.8795	20.1957	20.6604	14.3142	13.943	12.4361	21.1907	13.2473	10.9258	14.3754	15.864	16.7574	14.2626	16.2218	14.9977	18.3657	16.8014	15.3703	17.4853	18.2285
SLC35E4	6.58626	13.7442	4.84261	4.62483	7.59963	10.409	5.15843	8.18741	11.8904	14.4703	12.3587	6.43694	3.63683	5.96291	4.90908	14.8853	9.08786	4.07819	8.59193	8.55314	4.86744	10.9858	7.61651	10.0932	7.70693	15.2882	10.1823	8.61796	8.82101
SLC38A2	86.1707	200.13	81.3061	148.3	154.938	189.25	240.165	170.638	181.452	209.895	275.856	284.97	145.799	111.354	99.1078	240.691	153.041	157.649	146.128	217.305	176.677	247.145	205.397	208.78	293.2	179.622	246.699	292.101	259.564
SLC38A5	0.294723	1.94097	0.769387	1.79516	1.28236	1.91306	1.79313	0.914482	6.41779	0.909129	2.71709	12.0058	3.63683	1.49142	0.397298	2.62909	1.23512	2.68603	1.72851	0.781749	1.82064	1.20964	2.20078	5.8564	12.1474	2.26539	4.72336	2.6595	2.23693
SLC39A8	206.193	360.129	242.515	196.148	314.445	419.028	224.055	354.477	377.782	508.696	414.14	221.579	441.035	266.612	344.962	314.107	388.262	251.706	458.026	278.838	293.235	286.204	396.3	827.607	418.436	314.86	1837.08	561.869	376.635
SLCO5A1	0.117292	0.734422	0.294177	0.294642	0.457883	0.603701	0.568965	0.201658	0.495638	0.189402	5.94614	1.54982	0.326382	0.0763824	0.121832	0.771092	0.149451	0.357766	0.191616	0.374718	0.55734	1.03356	1.13799	1.56784	0.475277	0.233952	0.89047	0.464276	0.982988
SLFN5	92.7375	161.468	100.563	118.755	89.9788	156.116	124.039	68.8566	289.668	118.566	217.187	253.891	352.865	161.743	80.7813	338.04	92.8583	144.292	100.459	199.637	129.08	123.663	114.568	184.684	501.666	301.793	275.155	107.676	164.539
SLFN11	150.273	178.307	126.293	157.813	211.449	230.712	147.711	122.26	178.028	262.738	171.148	214.021	143.421	163.671	158.101	159.626	193.795	141.807	217.28	154.402	242.071	317.233	222.987	168.141	202.804	247.966	177.746	232.801	178.28
SLITRK4	3.30166	9.02289	5.58937	2.55776	9.93833	11.9316	12.4447	3.82733	6.33436	18.4477	8.83641	11.2582	5.17548	5.50678	6.51047	8.36773	8.42139	4.17812	7.29817	9.88213	10.0321	18.6467	11.1937	7.42652	7.73484	8.43144	16.5318	13.8852	10.6927
SLK	64.7303	101.245	78.6811	49.7229	119.153	113.273	114.047	101.622	75.3098	140.953	146.214	122.565	116.658	111.493	75.4332	130.676	123.663	98.7193	118.323	133.901	125.885	123.426	111.154	126.714	125.201	137.967	144.76	149.903	140.247
SLMO2	24.1499	28.1703	23.3532	30.6434	37.6028	35.6635	37.1397	32.0985	33.1562	35.1909	49.1755	53.5259	41.7302	30.3608	30.0829	45.7195	34.0643	29.093	36.6926	32.8556	34.6666	36.0048	40.7511	45.2705	57.119	59.3858	47.9305	60.6249	53.7158
SLU7	32.2374	47.7899	43.2893	40.3554	53.0844	64.3165	54.1177	46.7578	47.9147	50.8733	69.7619	73.6968	55.9978	46.3857	46.9621	70.7496	54.0927	55.1237	68.505	62.261	76.0955	68.9842	51.1916	58.9369	63.6733	63.5099	63.5718	52.3662	53.5563
SMAD3	18.2616	46.0063	16.7907	17.9664	19.6967	31.2389	33.8132	20.0584	64.8069	39.2062	35.6199	30.4403	20.0025	21.9489	10.5869	36.3251	29.8008	17.4881	26.7878	21.104	37.4533	50.2021	41.0596	47.2951	35.5542	26.6032	51.1053	28.2986	35.2098
SMAD7	25.5829	52.4587	26.5665	40.8134	37.1874	45.5569	56.4997	12.9887	54.7232	38.4486	37.5129	34.7764	34.1302	28.183	28.2993	54.1825	33.3085	41.7191	52.8505	27.6074	36.7473	57.1977	55.2818	40.0762	52.3984	57.6511	46.4593	55.3306	43.7411
SMC4	20.0941	29.6392	37.5416	37.0262	49.025	42.2452	46.3772	38.5608	25.2198	41.8199	80.6505	55.8416	46.9524	32.3999	24.0718	89.0812	41.033	50.6634	44.3752	45.0947	41.1689	45.5677	45.7393	57.116	53.2023	124.144	50.2535	53.3844	54.9325
SMCHD1	87.7069	228.667	110.611	133.514	166.51	294.154	290.088	210.157	341.091	206.41	384.634	433.714	263.437	173.413	112.79	314.59	192.871	162.364	258.377	206.95	323.629	210.838	337.85	258.703	487.734	236.762	273.994	289.495	309.961
SMCO2	0.0588592	0.104917	0.022629	0.0657361	0	0.0502712	0.0318792	0.0674894	0.124013	0.0378804	0.259084	0.374286	0.046626	0	0	0.109993	0.0748141	0.119319	0.0383381	0.218822	0.074312	0.240919	0.22761	0.35303	0.184015	0.207022	0.309729	0.312117	0.0445161
SMIM10L2A	0.0462716	0.104917	0.113145	0.272986	0.135263	0.192538	0.0473604	0.00174612	0.0582383	0.0757608	1.43329	2.51797	0	0.0362284	0.0830583	0.271338	0.0321691	0.201381	0.14474	0.145126	0.037156	0.223091	0.296095	0.224261	0.357841	1.78354	0.0387161	0.874946	0.420409
SMKR1	0	0.104917	0	0.0415472	0	0.0983129	0.0851442	0	0.200424	0.0378804	0.0973462	0	0	0	0.0282429	0.148612	0	0	0.0360166	0.0595242	0	0.13888	0	0.0543596	0.0321857	0.449601	0	0	0.0374765
SMURF2	28.4698	46.8981	35.867	36.8394	41.8486	45.5645	53.965	37.0575	38.1661	43.6003	59.2928	57.802	35.3891	44.9615	30.2444	43.4853	42.9398	59.0527	49.9648	43.0023	47.7826	47.2004	49.1364	56.8186	43.799	53.6068	52.2667	45.1298	47.3243
SNAI1	1.05019	3.98686	0.452581	0.749524	0.8225	1.60325	0.780892	2.30935	3.12521	2.80315	4.62298	11.5472	0.652764	0.610095	1.12335	5.43669	1.19309	1.12748	1.72072	0.959566	0.111468	1.77284	0.790266	6.79961	2.8445	2.45587	1.93581	2.41288	4.9874
SNIP1	19.3217	21.2458	19.0084	21.479	22.5658	24.6653	26.6617	18.8089	24.8583	26.592	24.439	28.9302	22.9866	21.4414	19.2346	26.9096	21.1526	21.5319	24.0685	23.7614	23.0739	26.3775	23.9736	21.3406	22.7285	24.2994	21.9907	25.5389	27.2166
SNRK	54.3884	77.5339	54.5133	57.9311	63.4155	79.9321	86.0439	60.7741	76.2502	103.073	75.926	64.1514	65.6027	61.7455	60.0597	78.1725	74.7437	53.3664	83.1351	69.8743	91.701	86.8191	86.1178	56.434	88.8265	61.8065	95.8224	79.3822	85.6129
SNRPB	67.4872	80.5241	57.6814	95.3792	84.7655	95.0284	91.1787	65.1109	90.5092	84.3975	75.1769	79.7922	76.6997	58.6884	70.8784	90.0326	75.5852	70.7208	86.9704	58.2579	75.0551	99.7797	85.9839	82.0987	90.8353	95.0326	74.3349	83.716	65.397
SNRPB2	28.3814	32.4719	26.0008	36.4578	33.8288	31.9507	35.3137	29.8005	35.3763	30.6831	41.4926	46.6412	38.2333	28.3216	30.2855	36.9458	27.9934	22.5939	29.3932	33.469	34.3321	37.3087	43.0478	39.942	43.5072	32.8209	37.6708	39.3742	35.0467
SNRPG	16.4514	18.413	13.1701	23.5469	21.1492	23.3695	22.9621	19.5684	24.5224	17.9553	21.845	22.6148	22.6136	15.1727	24.6273	26.4464	19.7381	17.8125	21.6234	17.5861	24.2629	29.998	26.603	26.9396	25.6114	32.9856	22.5328	22.2895	20.2324
SNW1	48.0036	52.2488	56.9799	58.6424	60.2526	60.1349	60.8065	54.1598	75.4317	61.0253	69.0573	74.1141	66.3954	60.5192	62.7384	73.7361	56.4714	64.3397	79.3207	62.0725	79.7739	79.0024	60.0016	67.2847	74.8239	67.7273	69.3405	61.5651	58.8215
SNX10	43.0264	87.5535	65.2621	68.4751	86.7403	179.469	106.524	85.6007	117.848	74.1698	93.4839	189.692	104.862	47.7995	90.71	116.456	51.4948	116.506	77.0818	87.6751	130.306	148.364	166.494	127.86	214.168	106.591	192.922	299.648	157.635
SNX16	7.44088	6.977	4.48055	7.83194	7.45721	9.53236	7.82492	6.92601	7.94033	11.5156	14.0462	12.7657	6.76077	5.72872	10.2074	12.3792	8.40176	7.7613	8.11001	7.96375	8.6945	9.29758	7.56099	7.48301	8.42494	10.0751	12.9312	13.696	17.2586
SNX20	95.5835	128.052	93.82	87.3012	76.2554	125.914	119.708	65.5228	127.656	93.6403	70.5877	83.5069	91.8532	56.1392	78.129	94.1676	74.5588	107.832	108.939	90.7562	102.179	160.821	119.984	90.9613	130.877	84.8911	137.326	108.173	77.3158
SOD2	389.809	596.718	585.3	756.666	558.251	1045.44	359.579	489.686	880.694	396.683	1500.14	950.256	399.445	518.514	827.802	1333.45	360.045	1021.48	929.776	1160.63	834.264	1008.41	372.014	1675.89	562.891	613.248	1746.41	1228.77	1406.72
SORBS1	0.537922	0.472128	0.565726	2.14918	0.998881	1.1219	0.774284	0.953186	1.47329	0.492445	8.75315	0.367902	0.139878	0.527181	0.514981	9.81781	0.98915	1.31233	2.26846	1.48659	1.41193	3.10713	1.03203	2.61985	0.805422	49.0305	0.89047	1.26197	3.11137
SOX5	0.0340852	0.209835	0.0678871	0	0.0775014	0.142966	0.610519	0	4.72364	0.265163	4.34518	0	0.186504	0.101426	0.00404967	4.24997	0.0775445	0.159133	0.0563761	0.707583	0.037156	0.981276	0.406011	0.347548	0.494666	5.23318	0.309729	1.70533	2.72982
SOX17	0	0.104917	0.0678871	4.20975	0	0.81234	1.31641	1.9018	5.29767	0	34.7113	6.5083	0.373008	0.185153	0.146101	15.1938	0.221141	1.05784	0.264896	1.47271	0.445872	10.0725	1.46733	0.727603	1.68395	27.2657	0.193581	4.89068	9.83066
SP3	109.287	151.973	95.0646	134.275	143.25	163.091	185.921	141.763	146.85	189.478	201.09	235.755	171.444	146.912	129.409	176.572	173.123	126.916	171.205	160.986	167.091	155.231	174.81	156.267	214.794	162.22	181.462	192.696	202.431
SP4	8.13833	12.9573	8.82532	14.0769	10.3408	14.1067	17.4274	10.5594	14.2145	12.4626	22.6657	18.4636	12.3559	12.9166	8.39704	14.0858	12.4399	10.1131	12.2515	14.7412	18.4294	16.5932	13.9678	11.9709	23.6253	11.3849	14.596	20.5385	22.1588
SP100	115.996	190.53	141.024	138.367	154.04	197.138	239.976	156.239	247.785	194.099	218.117	312.848	235.554	184.644	131.141	234.714	163.047	193.449	212.115	193.812	260.055	219.785	225.64	207.945	303.272	178.826	259.824	196.493	192.668
SP140	11.9628	31.9473	27.4716	31.6087	17.8146	36.2941	33.7231	26.1707	65.698	15.2279	34.1683	72.2626	42.5229	20.9555	18.7326	49.5633	19.0484	43.391	37.3323	25.1064	50.4579	46.1958	38.131	32.5363	86.3822	36.4675	28.5725	40.942	31.4838
SPATA13	116.675	185.756	184.789	160.77	160.696	234.405	116.855	124.719	239.428	143.415	178.561	140.009	220.867	134.944	135.389	300.722	113.977	182.728	171.229	160.303	263.585	138.444	98.5749	200.009	231.171	221.84	209.454	246.942	166.638
SPHK1	5.30522	17.836	6.72082	10.8962	10.5793	9.96723	11.3923	7.88965	26.5796	12.993	10.8639	57.7893	24.7584	9.78968	6.23449	17.5043	17.5161	14.4442	12.3294	6.15942	3.67844	11.6578	12.1036	30.6102	41.1769	14.8224	13.1635	25.4552	16.954
SPIB	1.47393	5.87537	1.04094	0.929668	3.48069	3.22197	16.4498	2.30328	2.77382	2.46222	3.79551	1.88591	3.03069	1.14723	1.68104	3.0725	2.50767	3.1038	4.49417	3.28356	2.56376	6.82442	2.12482	3.92946	5.2496	2.47241	1.81966	4.14531	2.6394
SPSB1	1.0172	1.36393	2.28553	4.40048	2.6848	2.94887	2.06008	2.92357	4.35501	3.03043	17.0568	13.9276	1.49203	1.62804	1.54982	12.4522	2.31529	1.78917	2.50125	4.53715	1.48624	3.34436	1.64685	9.21227	4.01617	8.55206	4.06519	8.59062	5.50754
SQRDL	97.2796	129.153	126.768	171.343	121.365	190.095	132.04	126.031	272.137	122.088	109.512	193.081	184.266	113.347	161.751	132.88	100.454	169.693	161.248	108.445	167.053	227.13	184.976	170.819	246.523	147.216	174.339	226.017	138.853
SRC	29.0723	58.4914	37.6095	22.632	26.0501	51.766	33.7372	17.067	69.6598	46.3656	42.5575	84.8547	18.1841	28.6342	15.6116	51.6244	39.9134	28.2896	33.341	19.5896	45.5533	98.9868	62.9182	49.1656	43.5295	55.6489	54.4348	41.6344	30.0359
SRD5A1	9.57216	13.954	11.7445	11.3541	12.395	18.358	14.5804	9.9491	18.2771	17.1977	17.0029	21.9277	10.3043	12.2218	9.13376	19.2101	13.4338	13.7004	12.0695	14.0174	16.8688	22.7097	18.3837	17.5022	16.8275	20.8309	20.326	17.4332	18.8515
SRI	31.842	38.6096	34.6903	39.883	41.9223	52.4378	40.9933	36.3467	50.5883	41.9336	41.8976	46.3923	42.8026	31.8658	44.2325	45.8962	36.7572	38.5153	37.9434	37.7788	53.5418	54.4475	44.3684	50.7529	47.7688	48.992	55.0543	49.1526	38.0141
SRSF3	122.742	153.914	107.805	133.325	164.152	166.348	184.913	117.085	127.067	189.288	163.057	149.634	163.004	124.59	105.79	171.418	153.628	98.7922	150.192	145.421	128.002	154.782	192.281	170.417	180.393	147.986	154.632	184.773	173.755
SRSF7	107.221	117.193	95.2682	130.833	136.975	149.597	145.409	91.2773	126.847	148.756	154.654	125.122	122.906	119.645	111.16	146.839	141.082	112.469	153.649	108.507	124.547	151.901	154.508	162.62	127.891	144.516	133.067	125.974	132.448
SRSF10	51.4684	62.7406	52.7256	61.2334	72.6061	72.3179	80.4266	58.7516	52.268	83.299	82.07	72.8437	74.0887	63.6434	51.4706	73.1363	64.6755	50.7166	64.3266	74.8612	63.5739	63.0673	79.804	77.2997	86.0839	84.604	76.232	96.064	86.317
SS18L2	6.05546	9.12781	5.22731	8.61503	10.3018	10.7614	11.0175	7.94998	10.5237	10.758	9.56981	8.33349	9.04544	6.99542	7.56833	10.9944	11.2961	6.31654	9.93631	8.92833	10.2179	12.1831	12.2837	10.9179	12.2969	8.64801	6.81403	11.8252	10.4763
SSB	49.2437	79.6323	71.8019	81.1723	82.0434	80.0319	94.2256	80.2041	131.717	73.6773	95.2515	144.317	154.658	87.3942	74.2233	118.022	72.1306	74.1548	90.113	79.2225	113.809	88.6156	121.402	121.519	197.487	119.292	124.124	101.632	88.633
SSFA2	84.6792	137.809	106.243	118.001	142.579	150.221	153.795	114.774	125.303	174.212	136.906	184.263	132.837	125.894	108.905	162.034	155.871	134.495	169.469	137.712	157.096	163.964	176.766	159.523	185.506	158.204	157.033	164.351	167.294
SSTR2	0.647238	1.20655	0.543097	0.821311	0.686753	0.552835	1.09518	0.741843	1.98482	0.98489	3.3681	6.74425	1.02577	1.03231	0.763229	1.61513	0.972584	0.894541	1.65079	0.655521	1.2633	1.03897	1.13755	1.05151	2.24532	1.13701	2.6327	1.86664	1.69729
SSUH2	0	0.0524587	0	0.092752	0	0	0.0308425	0	0.702051	0	0.168714	0	0	0	0	0.137884	0	0	0	0.0304234	0	0.559321	0.0753262	0.268345	0.146504	0.728995	0	0.0313234	0.355902
ST3GAL4	4.62737	4.93112	4.57106	4.19705	3.24653	5.26473	6.85537	2.19163	7.26905	4.01532	8.53889	4.47172	3.45032	3.47511	3.83037	7.0032	4.66583	5.02552	7.92977	5.13277	4.86744	5.75911	4.95266	5.00834	4.68407	5.93072	4.76208	3.89572	6.24294
ST20	11.0215	11.6983	6.49453	8.909	6.36521	9.4614	6.33703	7.84713	11.1284	13.9779	16.9588	13.6406	8.34605	8.98605	8.06619	14.9485	10.216	8.47308	17.4743	14.3188	8.73166	17.8388	9.29364	12.3069	8.05657	7.9627	16.5318	13.8079	11.2196
STAG3	3.22755	4.45899	5.54411	5.07435	4.85208	4.77198	5.89739	3.68734	5.64253	3.93956	5.90501	9.78259	3.21719	4.28063	2.80156	7.09388	4.59733	6.88506	6.90341	3.73906	5.5734	6.86371	5.18937	5.0782	6.99064	7.66718	4.60722	9.45861	5.24654
STAG3L5P-PVRIG2P-PILRB	23.8635	25.5474	31.1149	39.9474	20.6425	54.4204	34.9436	28.8408	44.4462	29.2058	36.9988	58.7112	19.0234	27.2544	28.0388	41.965	28.7887	38.6641	37.322	35.5529	41.9863	40.1112	38.849	26.618	51.4136	45.1743	46.7691	34.5094	36.6604
STAP1	0.353795	2.20326	0.271548	1.49662	1.69457	2.3159	2.56363	0.948632	2.81564	0.947009	4.39164	5.30186	5.45524	1.49144	0.427937	1.59296	0.598867	0.477528	1.11398	0.781844	1.48624	1.63126	1.74549	2.35859	12.8501	1.26022	6.54302	2.66036	1.02909
STARD4	29.3055	103.921	32.8121	47.8887	79.2224	81.3673	84.4252	37.3542	46.7983	151.256	64.6675	49.295	49.8432	39.1503	30.8627	72.5636	65.3267	36.3762	48.6275	74.2537	53.6533	89.5648	144.613	64.674	85.0742	73.0487	113.012	96.2285	78.3081
STC2	0.248639	0.104917	0.384694	0.659882	0.129631	0.169202	0.221268	0.255754	1.52543	0.0378804	8.29181	8.62884	0.326382	0.145641	0.549325	12.9151	0.0931479	1.435	1.19679	0.553292	0.111468	3.23245	0.352277	7.10128	1.77317	13.3549	0.69689	5.10197	5.67355
STIM2	20.3	38.2424	23.5568	26.7894	33.2887	50.6175	52.3938	29.1627	25.2985	31.7438	45.511	26.4169	29.2345	22.5942	22.1011	28.0617	29.7383	35.1025	30.0855	37.8968	40.4629	36.4145	43.4222	30.3546	46.0293	34.107	33.8766	40.3761	35.8816
STK24	89.0538	118.871	84.7684	78.3407	90.1314	120.584	103.006	106.048	131.297	107.353	102.612	175.75	84.9525	80.9904	81.882	170.561	96.7135	101.577	95.2601	120.813	116.707	119	106.614	107.177	108.017	175.504	113.012	109.23	109.966
STK38L	39.9783	119.711	38.4694	50.9152	107.343	97.6289	115.196	41.1487	68.371	136.748	82.6929	112.34	69.7525	59.2656	51.3119	142.432	112.076	73.7427	137.438	96.0828	83.5267	127.072	124.237	119	121.422	155.971	136.436	179.56	109.852
STX1A	0.575578	1.67868	1.13145	1.82598	1.6922	0.946755	1.17201	1.21791	1.42197	2.72739	6.27619	8.23501	0.979145	0.686122	0.754587	5.36875	1.64105	2.46881	2.29489	0.800646	0.334404	1.59322	0.826516	6.2288	3.62566	6.6172	6.54302	2.74158	2.29667
STX10	33.5665	40.026	40.5512	36.2285	38.8302	50.5162	45.7093	36.9868	40.4516	50.7218	40.9634	47.6872	41.5437	32.9958	41.3882	43.056	40.0684	41.6978	49.9828	41.6802	42.1721	48.1242	33.2523	39.2325	50.9956	47.3152	36.8577	44.79	42.3228
STX11	66.2182	133.717	94.612	77.8867	60.5921	119.973	68.8604	69.2488	126.703	73.6773	60.8119	62.3669	69.5193	55.642	68.653	95.7571	46.4868	90.0734	68.7205	78.3403	121.054	147.551	95.0153	67.6483	108.318	71.5237	127.686	79.0633	71.3643
STX17	13.8275	23.5015	19.0763	25.6595	21.5664	22.1315	31.9664	21.473	34.1033	19.2811	35.7187	40.5442	29.1412	24.9673	19.5428	32.3584	22.1459	26.7539	19.1474	22.7725	29.539	31.0693	29.8838	25.6173	39.7628	26.9347	25.8624	28.3988	28.215
STXBP3	35.3848	39.6063	35.6407	29.7727	48.9044	51.2144	47.3394	51.1581	36.6236	54.0932	57.9885	51.2824	44.248	39.7631	41.1066	54.4001	44.5185	40.7072	50.0529	59.0286	55.0652	48.2702	47.7798	48.9917	62.6019	49.6903	64.1913	55.51	59.9759
SUB1	44.7952	54.6095	36.9532	51.2832	52.8551	52.9874	71.5264	50.0392	57.9313	62.1996	62.0698	68.1061	63.2714	50.8214	48.4586	71.3958	62.738	36.7079	50.7184	57.6934	62.2363	73.0479	83.1026	71.1092	95.6746	85.2995	66.1271	67.0608	61.0691
SUCO	35.9997	50.78	39.103	45.8909	55.8403	58.3585	70.5538	48.0976	45.5636	70.1166	98.6396	117.746	59.0751	58.0187	37.213	72.8888	61.673	43.3928	52.0591	67.0254	54.1735	63.5993	69.0159	69.7699	86.8326	68.9265	69.1082	82.7201	86.4094
SUMO1	41.7553	41.1276	37.1569	46.7508	49.307	50.8224	45.244	45.0852	49.7636	50.8733	64.6591	56.2084	48.4444	42.5458	49.5043	60.1621	45.7301	40.5839	48.9758	53.13	52.3157	50.6301	52.6034	57.1965	55.9004	55.0143	56.2545	54.9307	53.9935
SUMO2	78.8967	88.1306	65.0132	88.44	96.4132	107.928	102.951	83.7304	93.0812	89.4735	120.441	109.21	97.7747	77.2879	90.1344	96.2741	83.1823	75.7572	85.995	94.801	83.0808	99.654	100.189	109.809	105.368	91.5133	103.798	111.191	100.216
SYF2	21.785	23.6064	18.9631	24.0762	29.6166	36.3362	32.331	29.312	26.9444	30.2664	39.1627	44.9867	28.302	24.078	29.6183	38.6964	27.3977	29.7316	39.1172	37.3851	40.0913	35.6645	29.5058	36.6167	38.3395	37.998	34.2638	32.7866	33.721
SYNDIG1	0	0	0.0905161	0	0	0.150591	0.0299941	0.167778	1.61361	0	0.0797026	3.43487	0	0	0	1.88246	0.112022	0.298075	0.153203	0.187076	0	2.53343	0.0375689	0.15269	0.404297	1.87224	0.0387161	0.307784	1.34093
SYNE4	0.09457	0.472128	0.22629	0.194957	0.0876704	0.185106	0.487932	0.279661	0.82431	0.0757608	5.80959	0	0.186504	0.187504	0.198063	3.97261	0.102607	0.493502	0.444555	0.32332	0.222936	1.30371	0.0241993	0.462927	0.717994	3.07827	0.154864	5.20918	0.442444
SYNJ2	6.30013	21.7704	7.08289	11.2091	16.2831	21.8117	13.1371	7.36882	7.24841	27.9936	13.8023	13.1441	5.45524	4.68359	4.77357	24.6791	11.8872	12.4298	11.5115	7.4869	5.01606	15.5598	16.9627	15.7637	7.53779	31.3558	28.5725	13.6772	13.8234
SYT11	44.3866	40.603	39.7818	42.7297	43.8173	59.5578	46.6098	31.5587	55.3419	40.7593	50.7849	51.4684	44.5278	41.9015	39.9619	56.3707	39.9812	46.6644	54.7252	52.0993	68.2184	48.4664	47.8059	58.7553	62.2519	85.1238	70.1536	44.51	43.065
SYT17	2.89387	5.24587	6.04195	4.39209	8.68276	16.1323	7.24573	4.18508	7.44067	3.33347	6.23863	12.703	2.98406	2.73544	2.91836	14.0835	5.75454	16.4969	8.33284	6.09177	9.92065	6.2155	5.05592	8.51053	6.69944	9.48079	4.64593	6.66864	5.93317
TADA1	6.5242	6.19012	6.44927	8.22734	8.65249	8.89652	8.95959	6.24843	6.79138	8.78825	12.4981	10.4464	9.93133	6.45956	7.7497	10.5919	8.18828	7.03106	6.74594	7.706	8.28579	9.8063	8.60127	7.90915	9.20406	8.89964	8.59498	11.1749	10.1567
TAF1A	3.34954	6.81963	6.04195	7.0995	6.91372	9.45694	6.76006	4.8834	8.21758	6.78059	8.74312	12.193	5.45524	6.00216	5.52477	9.02668	7.63078	5.96226	8.86532	5.77544	9.21469	8.32449	9.78317	6.87595	8.63536	9.58809	7.16248	8.94382	6.55273
TAF1B	16.6395	20.5638	16.0214	19.3052	16.5254	26.1967	18.9111	16.0055	24.9168	26.0238	24.1045	20.7629	26.0173	18.1956	17.9102	30.197	22.4002	21.132	18.0973	20.8484	23.6684	21.3731	27.6721	25.9578	28.2175	27.5052	25.7849	23.9063	20.7484
TAF1D	11.101	19.2523	16.5418	11.988	20.1802	24.0441	20.7595	14.5459	13.3829	23.9404	38.4764	29.4712	16.5056	13.2537	9.34482	33.3528	25.5591	15.4289	19.1729	20.2997	18.5408	19.0211	26.6154	22.3856	21.9139	44.3605	19.1258	19.9024	21.527
TAF2	37.7731	52.8784	37.1342	43.796	47.7705	45.281	57.8543	44.199	43.3464	62.9951	63.1335	55.4811	55.9512	49.0615	34.8528	67.1177	53.678	46.2554	49.6777	54.8742	54.6565	55.3966	60.522	54.9165	60.6868	60.5803	50.7955	55.2432	60.3871
TAF4B	2.90669	6.87209	3.41698	5.51587	6.26748	7.92561	7.92286	3.45206	4.97105	5.68206	8.52355	11.5311	4.94235	3.43518	3.12007	8.00014	6.34572	7.94404	7.0772	5.24842	6.76239	8.26571	6.99544	14.131	6.26301	10.04	4.25877	5.45222	6.35446
TAF7	54.0838	49.1538	51.3905	56.4027	68.0259	55.0599	62.2237	50.8418	69.9566	58.5252	83.3765	95.419	62.6187	59.9287	59.1703	91.7214	64.562	56.0455	76.657	62.4531	84.2698	78.1879	58.3554	71.5791	86.4136	64.8461	88.1953	84.3707	75.9351
TAGAP	64.3878	138.019	65.3979	124.397	73.736	154.76	111.639	60.9082	262.138	82.0489	129.991	110.737	108.172	89.2945	85.188	256.546	73.0979	129.886	152.574	68.612	144.537	196.958	109.661	169.915	306.837	121.233	166.75	128.182	129.033
TANK	36.7152	52.721	36.3196	44.2507	49.9992	78.8361	61.1468	50.1441	70.6926	64.586	70.9369	114.268	56.1843	49.0136	48.7307	72.0533	59.704	59.9721	80.0737	65.9172	76.3556	83.6076	68.1793	90.1622	74.48	53.6654	87.15	67.6631	64.619
TAP1	71.2184	220.799	210.495	273.13	96.9607	314.638	193.553	164.264	498.26	91.2538	194.893	306.041	269.032	113.004	180.94	212.276	59.2598	288.548	223.466	119.465	313.708	472.962	344.134	206.499	634.721	225.704	317.24	426.341	213.12
TARS	48.7078	61.3767	59.5822	71.2265	67.6319	68.678	76.7208	67.3771	72.3185	73.2607	86.4808	86.9285	80.8028	57.8808	64.5013	115.069	66.553	69.5699	74.9273	66.6455	69.7047	114.403	80.0099	97.5824	87.8239	135.107	76.0771	81.7649	78.536
TATDN1	5.36427	6.55734	4.09585	6.20843	6.99707	5.24407	7.45155	5.47066	6.21789	5.68206	8.56115	9.96384	6.15463	5.99438	5.61363	11.2047	5.85127	5.69436	6.41085	7.10802	6.68808	7.82811	6.71865	8.25685	8.45109	11.6456	5.5364	7.9192	6.53775
TAX1BP1	85.7492	99.8813	102.849	84.9113	117.388	119.814	124.027	121.266	96.7166	129.399	162.141	161.687	127.662	118.43	114.487	158.668	123.901	124.417	138.615	134.488	165.902	151.934	139.676	125.137	148.91	131.042	129.505	144.89	158.049
TBC1D23	26.1469	34.2555	27.2227	29.9188	51.361	52.0522	44.0685	39.0853	39.5803	51.1764	64.5039	67.983	44.0615	39.021	32.1753	52.0867	47.3224	33.2771	42.9543	46.307	53.0588	39.1879	51.1371	47.1535	60.0849	47.2491	56.7191	55.2204	55.6951
TBK1	34.0448	43.9079	39.1482	35.6458	46.6988	59.7937	54.3911	46.8487	43.2487	54.5856	56.1215	72.3572	64.0641	51.2672	40.8635	55.5713	48.4683	46.0242	50.4838	56.7703	60.8615	54.6527	60.3146	61.2669	80.7792	59.025	70.9279	67.095	64.5829
TBPL1	6.759	8.86552	6.17773	8.41909	11.0797	11.262	12.3954	9.76922	9.2737	10.7959	12.2704	12.8372	7.97304	9.32754	8.14634	14.3962	10.733	6.76181	9.20362	11.2703	10.0321	10.2765	13.3059	11.4788	13.5729	11.3479	9.95004	14.4135	13.5997
TCF7L2	9.87149	11.0688	20.2077	10.2885	8.00899	20.5671	6.82845	6.14584	13.6382	9.8489	11.3768	9.32697	9.93133	10.5875	6.94559	12.63	9.79203	9.85821	6.62104	5.41083	17.872	20.4533	12.8431	10.2486	11.9403	10.0229	16.2995	12.0803	10.3511
TCF24	0	0	0	0	0	0	0.0322457	0	0.0411999	0.0378804	0	0.124266	0	0	0	0.184084	0	0.0297821	0	0	0	0.0801221	0	0.0385517	0.0367633	0.038992	0	0.0773794	0
TCP1	92.5519	100.249	101.355	114.14	130.964	142.412	126.437	113.148	104.283	168.189	133.207	120.238	130.879	104.026	117.775	153.483	134.429	109.133	135.932	111.895	126.107	160.148	168.537	181.308	132.382	140.724	107.398	136.312	153.826
TDRD7	26.5618	38.9768	32.4953	38.3478	33.8302	42.8815	44.0161	30.5669	95.6387	37.4637	44.5859	92.4738	49.1438	36.4684	37.5661	57.1878	32.2638	49.8478	47.5684	37.2605	63.128	52.3556	47.037	45.8976	97.5226	44.4822	69.1082	51.6482	45.2211
TEX38	0	0	0	0	0	0	0.0315964	0	0	0.0378804	0.0327734	0	0.046626	0	0	0.0740912	0	0	0	0.0312738	0	0.0799083	0	0.157239	0.0734867	0.16803	0	0.039123	0.0447432
TGIF1	39.7238	83.9339	37.3379	59.8582	49.4956	63.9851	54.8872	59.9047	76.0779	60.9874	80.97	77.075	49.9364	43.9276	49.8014	74.9566	60.9397	64.9869	54.7605	57.881	51.9069	60.5537	46.5132	67.5288	85.0311	51.6432	52.6926	62.6658	67.2168
TGIF2	13.1118	18.413	16.7229	25.2693	16.7363	22.2451	28.2445	13.2598	39.946	15.6067	42.2436	31.0705	16.3191	16.3047	17.2256	40.3044	15.8055	23.3662	22.4008	18.2199	25.4147	32.3832	18.4259	19.5323	23.4888	30.0495	22.1456	24.2055	22.7117
TGS1	25.096	32.8391	30.6397	33.3202	32.2745	37.3996	38.6499	29.1311	34.6218	34.509	51.9725	36.0936	38.5131	33.8311	30.6636	39.1988	36.5716	30.9008	40.0453	37.3929	44.0299	46.4744	44.3857	32.9452	43.791	41.0207	39.2968	39.6268	39.3775
THUMPD1	44.969	52.8784	49.4671	54.8849	65.4592	70.4963	66.5373	50.5534	40.8973	69.6999	72.9051	67.6324	65.0899	58.5169	49.6276	67.3276	58.9434	53.9023	62.3584	69.752	74.0891	64.8802	68.7162	59.2418	77.5634	65.9599	64.501	79.6822	70.7184
TIA1	31.3669	41.0227	33.3552	47.5398	50.6334	62.7974	65.278	45.4656	49.2053	58.6767	120.991	63.3284	39.9118	37.6492	37.729	70.2386	48.9073	47.7109	45.9723	50.1499	55.8083	54.8893	61.856	47.7672	74.1921	87.6136	61.7909	73.078	67.2155
TICAM2	24.2161	31.79	24.0094	31.3906	35.1705	47.6137	40.1818	19.738	38.016	43.7897	32.8469	32.8044	27.4161	25.6191	26.4276	30.8046	29.8981	31.0281	33.3676	33.7277	41.689	43.5275	52.6573	34.7729	49.4158	36.6009	52.0344	47.4593	45.1952
TIFAB	0.648518	3.14752	2.37605	1.22977	3.70971	7.45107	10.0419	0.609565	5.05138	1.36369	3.47088	7.06061	1.0724	1.30021	1.37544	2.62909	1.60941	9.37142	6.7222	2.752	4.94175	15.2147	7.9685	13.1287	3.23835	4.19773	3.32958	10.6406	2.01322
TIGD4	0.056619	0	0.113145	0.0826083	0.228601	0.250093	0.37988	0.0279391	0.119676	0.151522	0.292243	0.789485	0.046626	0.0761117	0.0289692	0.234146	0.111315	0.117988	0.152004	0.123016	0.074312	0.387578	0.264238	0.25849	0.107329	0.563771	0.116148	0.254795	0.576666
TJP3	1.03923	0.314752	0.158403	5.96056	0.195529	0.767538	0.660295	0.0381991	1.68498	0.0757608	3.84529	9.03185	0.326382	0.427329	0.109015	19.5736	0.478956	1.19501	1.05106	0.198986	0.594496	4.46908	0.869458	1.88736	0.643905	19.1575	0.193581	11.2543	1.14227
TLDC2	0	0.0524587	0.022629	0.681255	0.0454045	0.0990561	0.0628163	0.0279391	0.202489	0.0378804	1.60318	0.168369	0	0	0.0289692	0.1971	0.111315	0.147834	0.0751784	0	0	0.151448	0	0.101251	0.219415	0.0596816	0.0387161	0.0983032	0.129234
TLL1	0	0	0	0.024675	0.1372	0	0.16036	0	2.68915	0.113641	3.43985	0.1152	0	0	0	0.283778	0	0	0	0.0615082	0.037156	0.075397	0.0372551	0.424068	0.0359425	0.0508445	0	0.186082	0.0422453
TMED7-TICAM2	65.8837	75.6454	59.5144	76.7019	86.5237	91.1756	85.7615	66.3968	72.041	93.1478	81.4527	82.2032	73.296	68.3805	67.13	69.2806	73.2338	56.2791	68.1459	79.0554	73.1602	77.1289	102.287	82.5801	100.505	74.3498	89.0083	94.0487	97.1228
TMEM14A	0.713219	0.209835	0.497839	2.00445	0.861215	0.818714	0.717605	0.983016	2.00847	0.340923	3.39731	4.09198	0.419634	0.488685	0.697294	3.76222	0.576766	0.774158	1.46066	0.672057	0.631652	1.54926	0.993145	1.82229	1.79306	3.15508	1.58736	2.8139	2.07887
TMEM38A	0.688923	0.629504	0.792016	1.06074	0.592249	2.00082	0.754652	0.698099	1.08183	1.21217	4.17636	1.84353	0.186504	0.80012	0.568062	2.94863	1.19	1.18273	1.485	1.07805	1.07752	1.89091	1.05149	0.928692	1.16434	2.16077	0.542025	1.1394	5.06099
TMEM56	0.0540588	0.157376	0.0905161	0.230172	0.0907731	0.147618	0.183893	0.0892178	0.528784	0	2.90519	0.518086	0	0.190432	0.118927	0.836459	0.147683	0.355232	0.764815	0.496034	0.111468	0.336741	0.224786	0.240295	0.105581	3.26389	0.154864	1.17295	1.10813
TMEM68	7.15682	7.97372	8.21434	8.44288	9.15359	11.8054	8.7985	8.10519	10.4042	8.52308	12.2948	11.2241	9.55832	9.78407	9.90905	12.7171	9.11738	8.42429	8.61694	9.41189	11.8156	10.0628	9.23693	8.93542	13.7723	11.8499	9.95004	12.3751	13.8363
TMEM125	0	0.104917	0.0678871	3.34393	0.0782547	0.146088	0.320505	0.510572	4.56669	0.0378804	5.42593	6.85059	0.046626	0.0256527	0.0376669	8.44713	0.229118	0.549784	0.405239	0.461361	0.148624	3.41432	0.522483	1.36213	0.681255	8.5524	0.0774322	3.26753	0.502196
TMEM140	17.6805	21.3507	43.0857	38.9772	28.2565	40.7734	21.9081	44.3251	100.89	17.9553	62.9172	80.9632	31.3327	30.3627	55.6255	80.7339	19.6839	47.1504	48.1634	27.4814	47.151	41.2399	32.8554	59.6849	48.7924	47.9202	57.2998	65.6904	56.7594
TMEM170A	34.5677	42.1768	30.3229	33.1601	37.1354	51.9754	44.5696	30.5805	41.94	52.5401	44.3705	41.8345	30.8198	29.095	24.2394	38.9314	37.6724	26.7147	28.6628	36.4877	37.0445	39.1185	50.3651	32.345	57.427	37.3263	46.6529	58.1214	58.2041
TMF1	55.08	75.6979	65.1037	47.6396	92.2922	95.3956	100.276	98.9225	62.0785	114.929	125.42	151.629	89.8016	95.339	61.4358	118.857	111.743	91.1309	103.554	106.94	102.848	97.5377	102.09	118.889	111.16	97.2991	114.6	119.452	121.659
TMPO	55.3117	88.288	72.3224	77.875	79.2747	92.8847	118.342	68.9147	65.5586	105.989	102.673	78.0385	82.1083	48.5973	53.965	85.2464	81.7736	88.0492	84.1876	97.4396	86.9079	114.425	93.7807	97.2918	95.3742	154.324	94.2737	105.363	116.603
TNFAIP6	0.648198	0.419669	2.6476	2.22518	2.01509	11.0757	0.549267	1.96394	6.21014	1.09853	21.8147	16.8285	2.19142	1.41489	3.0564	7.44159	1.16013	4.23781	15.0576	4.3154	7.50551	6.92657	3.11128	11.5147	4.71474	6.28906	12.1181	5.35639	10.8717
TNFRSF4	0.294723	0.577046	1.04094	0.298543	1.32815	1.20822	0.529351	0.609565	0.662296	0.265163	1.53725	2.11718	0.512886	0.458887	0.458432	1.81409	0.336818	2.38758	0.96025	0.469012	0.668808	1.24731	0.796794	3.8516	0.801117	1.00516	0.69689	1.17282	1.4763
TNFRSF9	0.824029	0.891798	2.46656	3.04883	4.25906	4.53006	1.21935	1.38529	1.94321	1.02277	8.93647	11.4767	1.77179	0.955813	1.833	3.05876	1.08483	9.48998	4.80058	2.93841	1.15184	6.74211	1.78256	12.372	3.3736	3.15035	4.72336	3.11771	6.43984
TNFRSF10A	13.8186	20.354	11.1335	21.0043	19.6871	21.5715	23.0517	15.1825	20.132	23.9404	23.6269	23.8335	12.4958	13.5698	20.5148	21.5191	10.5765	19.7946	21.3307	15.6967	20.473	23.726	25.9701	27.7549	27.7601	14.0791	24.546	30.0083	16.8312
TNFRSF10B	55.3281	90.3863	82.2565	71.4066	67.1704	82.4468	81.6561	62.6958	104.689	86.6703	76.2434	78.2084	73.7623	50.6548	56.2669	71.1679	75.2287	90.6412	87.089	66.4308	99.4666	102.993	75.339	91.1967	147.437	81.6125	100.701	73.8747	79.9225
TNFRSF18	0.0588592	0.262293	0.565726	0.165511	0.824365	0.301999	0.269837	0.270768	0.331045	0.113641	0.914553	1.2258	0.139878	0.229435	0.122195	0.850904	0.374248	0.50731	0.499294	0.062453	0.297248	0.98192	0.645011	1.65025	0.854105	0.711112	0.271013	0.429486	0.536691
TNFSF10	25.8003	88.6027	71.1004	145.91	31.348	183.862	123.888	37.3081	629.181	35.9864	106.763	528.033	126.543	43.7641	55.0748	177.49	21.2747	104.851	82.5632	60.1364	241.44	175.913	231.724	104.008	483.344	113.658	296.682	156.764	75.7555
TNFSF13B	49.8233	79.7897	56.5726	109.066	56.7446	93.0366	96.5183	80.4909	185.495	55.0402	109.478	130.28	124.491	69.0646	87.9086	111.143	45.2132	98.9361	84.2761	81.4656	140.635	107.093	114.101	92.9865	269	78.0525	216.617	162.063	161.517
TNFSF14	1.7051	3.88194	1.71981	2.62476	6.54844	3.52077	4.38042	1.44441	2.93036	3.14407	19.0953	17.7504	0.839267	1.41417	1.67784	13.3949	2.80515	1.60874	4.83659	4.40525	2.04358	6.4191	1.09753	8.80983	5.19146	4.56612	1.93581	5.5156	10.2357
TNIP1	81.0081	89.8617	104.139	85.3069	74.4302	90.3823	78.1988	72.7365	108.305	91.9736	83.5357	115.234	74.3218	72.5747	68.3379	105.241	66.4889	99.849	120.724	88.7855	84.2698	124.899	78.7728	160.519	70.9002	79.7202	153.122	99.4326	96.1534
TNNI3	0	0	0	0	0.0433779	0.0403123	0.021022	0.0313054	0.0135277	0	0.793718	0	0	0	0.0207624	2.32758	0	0	0	0.237435	0	0.746242	0	0.094202	0.10068	1.31522	0	0.391604	0
TNNT1	1.83523	0.524587	1.49352	0.122932	1.39125	6.02399	1.76437	4.07665	4.43339	1.32581	2.76807	11.234	1.63191	0.814419	0.495863	27.2615	1.01516	0.973726	2.41618	2.4455	1.82064	7.50916	1.60775	3.59037	1.46569	19.9898	3.87161	3.2777	3.44211
TOB1	15.2864	19.5671	15.4783	14.5753	20.3433	20.6383	16.8118	16.4126	29.839	23.1828	28.3902	34.9323	14.5007	19.1241	14.7658	22.7392	21.9165	17.3877	20.5874	15.1278	21.0303	18.016	17.3245	23.4256	34.1054	17.132	26.0947	18.9343	21.2733
TOX4	63.0045	68.5635	60.2385	71.0564	62.3794	67.8316	70.2319	57.0917	78.8613	72.5788	74.5912	66.5267	67.7009	65.3898	63.1231	74.795	70.1818	63.0548	75.1028	68.9733	70.9308	81.7956	72.5092	64.1111	75.6546	68.1378	70.3472	65.5223	73.9313
TPD52	1.72425	2.72785	6.26824	7.29004	3.69229	4.50921	3.70223	4.48069	7.25243	0.833368	14.6488	18.111	6.43438	4.64907	3.93368	35.0443	2.57708	7.22073	5.65075	6.94476	3.78991	5.63262	5.09958	8.85469	6.29807	19.0389	6.69789	11.8726	7.34088
TPD52L1	0.3063	0.209835	0.610984	2.3808	1.12708	1.08378	0.717681	1.35674	2.23688	0.909129	3.91677	6.87613	0.326382	0.480258	0.905661	17.8995	0.255319	2.29458	0.847173	0.781375	0.780276	3.26069	0.430649	2.93851	1.14117	12.8274	0.271013	5.23829	0.936692
TRAF1	8.13356	19.3048	12.4686	12.0454	14.3803	19.2797	19.2342	9.98507	21.4413	12.5763	21.6857	37.7141	11.4234	11.7779	7.9143	24.373	14.5584	17.0992	22.8531	17.5725	19.061	37.6437	15.2899	44.1577	15.9395	17.0755	36.1608	18.5922	22.7216
TRAF2	6.10632	8.65568	10.8167	9.0546	8.69743	10.8564	9.26178	5.04968	11.9573	7.87912	11.2348	19.6044	7.1804	7.1471	7.89904	11.8706	7.62472	13.0867	11.8513	6.98217	8.28579	13.4987	10.7612	10.6638	9.10619	19.0467	9.05957	10.3509	8.93775
TRAF3IP3	21.1097	30.0588	21.9728	15.9299	22.2125	42.6426	49.477	11.9593	28.7359	41.7442	23.5938	23.8894	18.3706	22.0274	17.5759	28.8203	24.8529	25.6074	40.9098	30.8358	55.8455	52.2417	33.4679	23.5458	26.7585	24.9074	27.682	24.2554	28.5907
TRAF4	3.26508	4.14424	2.9644	14.3671	4.35083	5.29755	6.81633	3.00215	14.3367	4.20472	26.7369	11.0139	2.98406	1.4864	2.62638	17.0036	5.27673	4.13573	4.1491	3.73009	4.42156	7.47342	5.83483	22.079	10.6679	10.6436	5.11053	8.65936	4.29612
TRAF6	24.0091	27.5933	23.67	29.3414	30.9519	37.2216	36.3415	28.1317	32.5335	44.5473	38.5593	50.876	31.7523	32.2685	29.9528	40.1879	35.238	30.3536	34.691	34.8269	39.9799	35.2703	36.8163	33.4977	36.6332	30.9196	40.3809	38.4514	36.5852
TRAPPC6B	20.5115	21.6654	18.6237	22.2539	26.1857	29.4554	30.0049	20.4277	20.9449	30.1149	35.3616	27.224	25.4578	24.12	20.5561	29.3556	28.8673	19.8668	19.7736	28.8058	26.8266	24.1006	32.5175	26.3679	33.6895	30.2239	30.3921	31.9227	29.476
TRH	3.53795	5.82291	1.42563	3.32582	4.53411	5.03456	0.581565	0.948632	7.32894	3.06831	3.40843	0.124874	1.53866	0.57363	1.62005	10.0023	1.72174	3.22331	1.57493	3.2212	2.15505	3.46384	3.60483	3.73443	1.03132	10.0398	8.13038	3.71669	4.78752
TRIB3	3.74744	4.45899	2.67023	5.62831	3.19159	3.26335	2.34832	3.30747	4.51372	4.81081	5.80932	12.8825	4.94235	3.88714	2.17329	8.19783	3.78241	2.45635	4.08869	2.67651	3.19542	6.1882	6.40053	9.06371	8.13747	8.2155	6.7366	3.29724	14.5388
TRIM5	17.1025	34.2555	20.8866	33.2105	29.4393	43.4088	51.6458	35.6	104.442	30.0013	57.0526	75.225	51.7548	24.7336	21.8474	55.8881	19.5895	30.9759	33.9174	30.692	39.1624	42.8515	45.2737	44.8831	98.8898	29.3613	63.4944	39.1332	47.039
TRIM15	0	0	0	0	0	0	0	0	0	0	0.0859084	0	0	0	0.0302764	0.0695142	0	0	0	0	0.037156	0.199319	0.265368	0.0755871	0.0364521	0.366005	0	0.113903	0.0885781
TRIM21	32.8665	51.7767	51.119	67.4135	44.2358	71.4653	59.7622	38.8693	114.708	55.6842	55.2763	85.8829	64.8101	43.1312	53.0088	64.1421	28.8053	63.1015	76.9541	40.8112	82.9322	89.3194	67.5975	52.4551	92.4291	56.3089	83.8591	72.2768	51.2428
TRIM22	99.5089	316.798	155.484	283.473	145.993	344.254	408.446	220.479	663.085	160.878	275.821	522.475	396.321	184.734	176.589	394.333	107.649	291.182	267.526	220.593	539.877	404.408	441.864	321.583	737.348	286.917	577.915	411.592	295.841
TRIM33	62.4906	83.7765	63.6555	65.091	75.9128	85.345	95.1551	78.0316	68.0666	100.459	104.893	125.972	80.9427	94.2839	62.3895	98.06	90.5617	70.5962	72.8158	93.6738	82.5606	81.3101	89.1707	82.4042	104.23	96.8988	103.566	112.821	124.957
TRIM36	3.76336	5.92783	6.78871	5.74371	10.2114	11.3708	8.6822	3.05659	10.29	10.1898	8.05313	13.9255	4.10309	6.57596	7.05385	11.7054	7.36922	8.23115	11.4397	6.46441	11.1468	5.87264	9.93558	16.1606	6.7323	8.56806	15.951	13.4908	10.4924
TRIM69	6.41192	13.1147	9.18739	14.1221	8.79084	19.1206	12.8241	7.48241	20.0524	8.4852	11.3188	14.9213	12.962	7.95189	11.3299	15.3203	5.49572	10.5263	16.9294	10.1816	15.7913	20.3256	15.7004	12.9024	19.1488	13.8903	18.5063	16.5416	11.2873
TRIP10	8.84206	11.2786	12.1292	16.0451	12.437	16.0264	12.6662	10.8069	17.364	9.16705	36.9626	22.6262	7.27365	8.3176	7.46782	18.3759	11.4407	19.8949	17.009	12.6527	13.7849	11.6703	8.8082	23.5139	13.3155	17.5482	11.189	17.6415	16.2084
TRIT1	10.6234	13.1671	9.21002	13.3078	12.907	14.8679	17.6222	11.5974	25.7006	16.2507	17.703	17.4622	13.5682	15.289	8.80022	22.8089	10.7966	12.0581	13.0642	14.1233	12.5959	17.8962	13.5175	17.8101	12.9022	22.8841	8.98214	17.7127	14.6154
TRMT6	11.1338	22.2949	14.7541	15.2873	19.6819	15.8606	20.7125	13.7818	13.5705	27.3496	25.9264	22.5909	18.5571	13.8325	9.24485	22.9238	24.2252	14.1352	24.689	18.2646	16.2743	25.7613	26.9382	20.6922	21.1689	23.8625	22.223	20.9509	16.5854
TRMT61B	5.92249	6.92455	5.49885	7.10817	6.49791	7.4281	7.86785	6.21792	6.85086	8.4852	9.82054	10.1479	7.55341	6.2282	5.4184	7.86941	7.69671	6.15838	6.19969	7.03858	7.7656	6.68152	7.98705	8.64899	9.15509	11.2474	5.84613	8.22104	7.71492
TRPM5	0	0	0	0	0	0.150219	0.0637377	0	0	0	0.195281	0	0	0	0	0.320824	0	0	0	0	0	0.0354428	0	0.0309704	0	0.176867	0	0.0295901	0.0422453
TSEN34	23.4127	31.3703	20.5019	23.872	25.1244	24.6398	32.1946	21.9009	25.5742	25.6829	38.4177	33.1768	21.8676	19.7529	21.0743	41.891	24.9926	19.0927	25.9251	27.7008	18.2808	26.3084	24.4074	24.1467	28.7654	26.8357	26.6754	27.1587	27.8099
TSPYL2	8.37676	15.213	7.7165	8.30867	11.7611	10.0305	12.1224	10.5658	12.439	9.09129	35.8824	23.9688	9.60495	10.9284	11.6694	27.2274	17.5688	8.14479	14.9038	12.0226	12.4101	8.85425	10.2886	38.6018	21.1208	21.9591	17.8868	15.1212	28.1599
TSTD1	3.79852	4.77374	2.28553	5.47079	9.96852	4.06338	5.0641	6.47218	6.32032	4.77293	4.23599	10.0504	3.45032	3.04457	3.63512	14.6332	3.29256	4.30208	7.27143	4.42085	5.64771	8.04267	4.0812	11.0517	9.37382	9.04254	5.38154	5.69786	5.97609
TTC33	5.2278	5.08849	5.00102	5.77248	7.69085	8.24262	8.52428	6.86043	7.41413	8.2958	9.34389	7.85239	5.36199	6.80387	6.64987	8.67468	7.47748	8.01647	8.82084	7.61294	9.32616	9.96842	8.10848	7.71867	7.75587	11.8223	10.9179	10.5559	10.9192
TTPA	0	0	0.022629	0	0	0	0	0	0	0.0378804	0.0473141	0.0388264	0	0	0	0.154334	0	0.117672	0	0.0912703	0	0.0284055	0	0.17608	0.0348704	0.128619	0	0.133093	0.0833551
TTYH2	13.4413	24.7605	12.9664	12.617	15.7086	26.7818	26.1869	14.3577	29.1446	17.4629	17.6139	23.3617	13.0553	12.5812	10.6048	26.716	16.3179	22.651	18.9356	17.4169	29.0188	25.1539	20.7545	23.644	21.6091	22.0985	27.14	13.5914	20.4415
TXNDC9	16.1403	17.3114	11.9934	15.4796	20.0015	20.1361	18.8472	17.1558	18.073	22.8797	22.1272	22.6422	20.5621	16.891	17.4942	20.5304	19.5817	14.9676	18.9232	15.8829	19.8785	20.9462	24.2788	18.9624	24.7868	19.3789	19.9775	22.9402	21.2269
TYW5	5.64675	7.44913	6.24561	6.34987	6.82171	8.44832	8.03782	7.21489	7.26048	8.03064	11.523	9.44828	7.92641	6.65189	5.12573	9.37082	9.20179	5.69219	6.13627	7.64969	8.32294	7.2665	10.5406	8.23436	10.2429	9.8968	6.7366	9.19775	9.67953
U2SURP	59.5576	90.8584	67.4345	79.413	96.3998	107.078	124.221	88.836	67.3902	119.929	153.527	145.573	113.394	101.172	65.2883	117.652	109.686	86.2627	96.8108	114.035	109.722	97.0347	123.471	115.483	133.368	152.135	118.742	143.307	128.505
UAP1	12.3472	23.2392	12.9891	16.9015	27.7383	19.8709	19.4844	15.955	18.2841	29.2815	45.2607	34.9355	18.324	17.7293	15.861	35.9936	25.5998	15.9708	24.4027	24.8727	22.4794	25.3137	26.1267	32.5443	18.6316	33.8298	22.0682	31.3513	28.6579
UBA2	44.8358	56.7078	50.508	52.7113	65.5941	56.9427	67.8682	56.7825	56.0639	71.9727	106.218	89.0427	63.9242	57.6732	53.1019	69.3497	66.2358	55.296	64.7293	60.7942	60.1927	68.0674	69.1246	78.3559	68.7863	93.8417	57.7644	99.7066	69.3884
UBA3	36.2548	39.344	31.6354	40.3424	41.8489	48.7373	51.8413	40.3815	41.026	41.6684	50.5858	60.6643	50.4959	38.9578	44.2757	49.1692	37.8875	40.1316	43.3204	49.7274	54.0991	50.5755	53.2354	48.8493	79.0545	41.2988	56.5255	57.8569	56.2761
UBD	0.0580058	1.94097	5.24994	1.12376	1.9234	25.8769	2.3887	0.844563	3.02081	0.378804	4.75699	4.05714	0.746016	0.191058	2.93377	1.73084	0.11189	56.6462	5.5308	2.62614	5.05322	43.94	20.7177	8.20892	7.58685	15.6837	5.11053	13.8026	1.74294
UBE2S	11.8599	18.1507	16.6097	18.8837	14.8105	16.0934	14.4576	10.8198	25.3859	13.5991	22.2807	22.009	17.578	10.2985	9.36057	25.3397	11.7575	9.86794	13.1721	9.23228	10.9239	12.8556	14.2818	19.278	28.4923	25.2108	17.6158	15.5267	13.4655
UBE2Z	66.9338	78.0585	78.0928	92.3877	72.7425	93.3696	71.4766	62.8914	128.082	75.3062	83.407	119.27	85.885	69.0296	75.4288	93.3763	59.32	107.646	93.2482	64.5444	111.617	116.337	96.3362	100.596	109.157	80.8053	101.668	100.335	83.129
UBTD2	12.9135	12.8524	14.7768	14.5679	14.2794	19.7447	13.3338	13.5381	19.3054	17.5386	33.5155	28.8957	12.6356	13.3371	13.5316	20.4462	15.0221	14.5893	15.1701	17.4611	16.683	14.8697	14.8399	20.2184	14.0587	19.4622	15.0218	21.0775	20.0984
UBXN10	1.04336	1.57376	1.44826	1.89688	1.92053	5.87787	1.42454	4.25709	2.07683	2.57587	4.6538	4.21952	1.30553	1.1444	1.94401	11.8464	2.53771	4.2572	3.94388	2.73612	1.70918	4.3422	2.30407	2.58425	1.56757	8.22794	2.74884	4.47005	3.72005
UCN2	0	0.104917	0.113145	0.0665164	0.137397	0.302073	0.129318	0.0677594	0.0828129	0.303043	0.229414	0.187718	0.139878	0.076484	0.0305669	0.222274	0.149717	0.0895365	0.230478	0.0938213	0	0.120843	0.0379455	0.314478	0.147345	0.462082	0.193581	0.156492	0.178973
UFM1	49.1294	61.2717	45.7106	58.9815	76.1	79.6727	75.3592	61.5594	60.7015	86.0642	92.9763	78.0809	88.4028	66.83	55.6201	84.3524	67.7773	44.5554	64.6507	71.741	74.0891	62.5102	82.9998	79.8239	93.4872	71.6617	79.368	100.811	92.3905
UGT8	0.100544	0.0524587	0.113145	0.404944	0.0428757	0.0885769	0.416967	0	1.08431	0.0378804	1.46062	7.84967	0.0932519	0	0	3.66623	0	0.198594	0.141445	0.0471473	0.18578	1.03657	0.179496	0.387453	0.240416	1.48283	0	1.22804	0.992079
UNC119	40.353	33.2063	32.1785	38.3303	31.8697	58.0719	43.8734	32.4607	40.9176	45.5322	41.6133	36.447	28.8615	27.7193	38.3964	42.6328	31.1625	47.5806	44.4936	36.8063	41.1317	53.6387	36.6327	50.1207	35.3364	37.9333	47.4272	35.9142	36.7862
UPP1	67.7185	151.868	61.0758	48.0474	76.5246	90.045	80.5942	106.4	101.547	92.8827	54.3862	113.667	78.3783	53.9159	58.2991	129.377	96.2915	66.6849	82.2957	105.582	72.5285	111.046	75.5679	108.219	90.5631	103.322	100.972	119.29	84.8965
USP1	25.6181	32.2621	29.2367	28.9692	43.1076	42.6985	44.7202	35.6207	33.2589	43.7518	48.4891	52.4272	39.8652	29.7956	28.1627	72.5164	35.3214	32.2284	38.0742	40.5021	46.2592	41.1317	49.4339	45.1362	49.8345	69.6221	44.2138	50.9618	48.5042
USP6NL	24.9702	33.9932	30.7529	32.2314	23.7545	31.6044	35.5579	43.5439	33.6541	33.0317	40.0428	51.1586	29.3277	33.0267	24.7894	39.4476	30.8416	40.6556	27.8628	33.7582	32.2143	37.9821	43.2047	41.3014	58.6965	35.5467	43.5943	58.0678	42.0453
USP16	33.6654	53.3505	37.4284	39.3182	53.0408	52.6453	63.7075	45.977	34.9379	63.0708	56.2711	68.0587	62.6187	52.4299	34.041	63.0703	57.3169	46.7746	58.565	61.4593	66.918	55.4079	69.5268	70.6242	72.5581	64.5438	60.2423	64.3636	65.0826
USP25	71.0346	125.219	86.8729	86.8365	105.174	121.132	140.295	103.9	126.861	144.855	148.58	166.596	138.293	104.409	80.7083	149.401	120.755	109.366	110.173	126.151	140.673	142.48	156.613	127.399	202.93	126.16	172.635	171.526	153.042
USP33	61.7804	74.334	68.2039	77.9773	78.513	101.01	99.4467	83.1272	81.3217	91.2917	108.87	94.5487	90.9673	76.1857	76.8669	115.071	76.1634	76.1706	77.1516	93.6193	104.929	87.031	98.4691	87.9419	117.017	105.115	93.4607	111.265	106.571
USP37	27.5837	39.5014	34.645	35.6969	43.7719	44.4558	45.9178	41.5256	41.931	55.1917	65.5388	65.3576	41.5437	43.5463	36.8458	54.5818	51.1736	43.1441	49.157	47.0352	45.9248	41.6619	51.1087	52.8763	52.349	54.4857	50.5245	64.5609	56.6274
USPL1	25.4301	44.0128	30.2098	31.0797	45.0132	51.9769	60.1191	38.4119	46.5814	65.4194	65.3389	65.0012	37.2542	39.956	33.961	68.8118	54.741	35.58	54.0936	51.0943	56.9973	54.9549	61.3705	59.2866	59.6379	48.1375	43.6718	58.803	60.1324
UTP23	12.2965	13.954	13.6	12.4392	15.9236	16.9567	20.5563	12.6558	11.965	21.1373	15.9739	20.3168	16.3657	14.7095	11.9541	20.9312	16.5079	12.6032	16.2649	16.8427	19.3583	19.3566	22.7545	17.5085	19.4596	20.2025	17.19	21.7946	22.7248
UVRAG	41.1596	60.7996	47.883	55.2229	48.6908	58.2375	82.2747	42.5354	83.9324	50.7976	52.7618	81.4348	56.5107	49.8686	47.861	62.3888	50.3199	71.2213	53.8441	55.616	77.2102	59.6775	66.6082	61.7796	83.4259	45.5032	54.2413	60.692	60.6648
VDAC2	48.0114	52.1439	50.0328	55.0119	59.6647	58.818	53.1592	66.7956	67.2472	63.1466	59.9652	72.7472	64.8101	50.2342	56.5309	89.2938	56.3021	58.2054	61.6826	57.4609	57.9634	69.0338	68.5569	80.0905	69.1223	84.5523	55.4415	63.0769	64.2868
VEGFA	33.8678	157.901	54.4002	57.4334	71.2075	48.5029	44.3799	137.151	163.326	83.9429	197.295	343.008	58.2358	56.9661	87.4397	348.331	80.2976	112.619	88.3086	102.002	30.728	104.937	45.4529	291.596	87.9123	205.85	172.325	189.667	213.926
VEZF1	48.8468	51.0423	43.1762	53.2204	55.9666	61.0812	59.3523	42.0682	60.7139	70.7605	76.0592	80.8978	53.48	51.2394	46.8269	64.2481	57.7903	48.8151	60.3481	55.5204	65.1716	58.824	63.2471	53.9275	70.1098	69.1902	70.0761	62.0709	71.2342
VPS4B	55.9204	61.3242	59.4012	67.2356	67.3541	84.2611	73.5207	57.5189	64.1575	76.0259	74.0269	74.3818	73.3893	67.7876	67.12	75.3827	65.0116	67.4229	80.215	77.1601	85.273	83.9485	73.1777	61.065	85.7493	69.9258	83.6655	95.1792	89.906
VPS37D	0.337794	0.314752	0.181032	1.2798	0.317903	0.290925	0.305966	0.298293	0.341682	0.947009	4.35225	1.67916	0.23313	0.15043	0.264209	2.31042	0.292803	0.259108	0.488136	0.142197	0.148624	1.13821	0.218258	0.908336	0.39307	2.53021	0.348445	0.613343	0.368626
VRK2	24.0129	64.8389	30.4813	30.1336	35.6699	60.937	63.1832	51.7215	53.451	44.4716	46.7302	58.7028	61.9193	31.9631	33.4706	54.3053	29.2509	45.0398	46.2559	42.2421	66.4721	70.4501	82.5429	60.0191	87.0248	60.9345	80.4521	61.7599	57.9804
VWA3B	0	0.157376	0	0.0958731	0.0457094	0.201011	0.0319107	0	0.206	0.0757608	0.377766	0.120748	0	0	0.0302038	0.105416	0.0746373	0	0.114865	0.0308014	0	0.158925	0.0755772	0	0.257489	0.152952	0.0387161	0.152159	0.088351
VWDE	0	0.209835	0.022629	0.0867018	0.181367	0.193802	0.122751	0.0402164	1.42816	0.0378804	7.28693	2.55453	0.279756	0.151242	0.451096	0.587154	0.145208	0.0830757	0.146013	0.146732	0.297248	2.43696	0.676617	0.630247	0.345062	5.90953	0.116148	3.74566	0.424269
WAC	91.8514	111.16	101.491	118.076	122.562	129.866	140.248	108.451	113.336	144.286	145.682	168.317	120.808	125.164	101.646	141.056	133.779	105.741	127.814	135.035	132.758	123.991	129.966	122.811	151.095	127.346	140.307	145.475	147.919
WARS	143.02	517.767	349.483	313.998	253.204	954.837	403.373	180.687	767.136	324.142	320.522	140.945	236.114	146.75	256.255	419.334	175.159	488.879	330.581	254.196	742.6	1577.87	988.33	366.576	645.137	489.078	996.204	1106.32	340.615
WBP4	10.1199	10.1245	12.7175	11.345	14.6978	13.1247	14.7754	11.1241	12.2133	14.3567	14.8236	20.3213	15.9927	12.3486	10.989	15.3582	13.6525	13.4173	14.6582	14.4914	16.4973	15.801	12.9643	14.898	18.3748	13.0672	17.6158	17.9337	15.3892
WDFY1	72.9296	93.5338	87.1218	106.047	81.0884	120.337	96.5135	94.7056	165.79	93.9055	128.549	228.812	124.165	89.5805	91.5823	120.198	86.8944	86.8334	83.3808	93.7068	152.005	124.805	128.825	113.002	242.596	118.17	154.477	199.769	133.597
WDR47	21.2284	22.9769	20.8866	19.7617	27.9734	24.8301	24.9828	19.3673	21.9569	29.0921	22.7875	28.0681	22.94	23.739	22.0602	25.8258	24.5294	22.6778	26.3873	27.1253	25.712	24.0882	23.0366	27.0243	29.8276	27.7168	25.7849	30.5905	31.0173
WDR48	23.4737	33.2063	26.9059	31.0041	36.5745	48.7567	42.5604	34.1028	46.7368	37.0091	51.4549	42.1535	31.4259	32.1436	34.6474	60.3985	33.6022	42.2839	44.1343	44.8719	58.2235	43.049	39.2453	38.1947	44.8811	50.5432	45.8786	41.768	38.9105
WFDC2	1.04274	0.157376	0.995677	51.3017	0.577177	2.68957	0.720354	0	1.15905	0.719727	235.272	50.3659	0.373008	0.0394285	2.27167	55.4623	1.0382	1.4674	10.6829	12.4805	1.04037	10.5912	4.79721	10.4729	2.75038	21.2498	2.55526	79.7812	4.47451
WNK3	0.0238698	0	0.248919	0.208901	0.772684	0.579695	0.487149	0.0466789	0.843	0.227282	9.56494	2.27423	0.139878	0.262127	0.312342	2.62424	0.172603	0.0985429	0.321079	1.28241	0.111468	3.15605	0.358805	0.694012	0.933137	8.20754	0.154864	2.41437	5.47345
WRNIP1	31.1578	29.9014	35.0297	40.6534	33.5809	39.6252	39.0687	34.7658	40.6646	41.0244	47.6781	44.6011	31.9854	29.6421	31.523	65.741	32.8872	33.7487	34.7685	34.0569	36.0785	38.934	32.8499	32.653	38.5463	49.3711	34.9219	35.6005	36.5959
WSB1	335.877	353.099	395.85	359.112	314.565	397.863	365.289	221.11	455.225	421.874	437.54	376.905	336.173	348.128	433.752	411.572	342.07	352.733	375.867	394.556	451.817	548.123	449.403	404.196	460.521	359.662	624.607	450.884	414.274
WTAP	73.7205	93.2715	82.596	80.5526	97.1382	112.829	95.281	80.1239	100.486	106.709	130.338	147.223	93.998	92.195	83.5005	140.159	97.7231	94.6518	97.2176	113.712	101.51	100.345	93.0285	153.782	107.836	114.74	125.75	120.205	127.724
XAF1	62.4994	277.454	127.877	258.254	96.5956	249.395	276.357	149.716	405.566	122.051	262.669	446.716	454.09	241.689	95.0218	370.434	63.4177	206.597	201.384	159.221	400.43	257.391	369.676	275.74	591.023	312.379	507.065	305.202	246.605
XKR4	0.551576	0.209835	0.135774	1.35109	0	0.527269	0.740141	0	1.41691	0.227282	14.6235	1.9343	0.139878	0.0704431	0.249175	1.33265	0.133936	0.365379	0.280569	0.497925	0.18578	1.48927	0.0534828	1.69484	0.340884	11.6517	0.116148	2.19449	0.05316
XRN1	73.8151	160.891	122.152	106.723	116.416	221.711	189.25	155.651	223.75	144.552	222.017	272.538	209.91	135.328	102.161	204.258	123.577	169.58	140.57	154.691	243.669	208.625	262.29	178.186	445.245	174.615	340.934	326.351	242.53
YIPF7	0	0.0524587	0.0452581	0.0316976	0	0.100542	0.0626587	0	0	0.151522	0.190435	0	0	0	0	0.182939	0	0.0595643	0	0.124906	0	0.0377674	0	0.116413	0.0362264	0	0	0.0765128	0.133775
YME1L1	130.439	150.714	130.592	166.011	173.932	157.037	172.821	161.235	163.255	190.425	193.941	216.483	192.379	164.653	157.214	209.952	163.908	149.558	172.499	179.485	186.56	184.686	180.113	176.194	202.583	198.032	200.588	205.429	189.33
YPEL4	0	0.157376	0.248919	0.426894	0.183071	0.9057	0.555319	3.62324	1.61341	0.265163	0.895935	1.03832	0.0932519	0.305817	0.488563	1.21449	1.30971	0.596466	0.614084	0.437171	0.55734	1.22243	0.606689	1.76363	2.16623	1.07109	0.619458	1.98921	1.16173
YWHAH	190.736	244.877	239.347	211.888	281.631	289.804	280.796	162.738	315.428	263.003	158.671	218.665	240.823	168.846	220.591	284.302	191.444	281.715	286.769	247.765	295.316	276.505	299.01	284.157	267.544	300.833	288.474	265.387	221.779
YWHAQ	118.494	123.225	108.325	139.42	141.821	145.182	117.575	119.104	160.415	143.036	205.432	124.683	150.462	103.231	110.637	181.134	124.406	102.89	111.283	136.797	120.683	121.173	159.716	156.649	140.818	241.928	156.762	181.56	135.52
YWHAZ	438.508	495.682	388.224	451.204	481.504	495.34	442.956	435.136	520.135	532.863	506.46	525.057	457.494	468.623	414.327	772.386	461.279	398.735	483.781	532.214	499.451	568.715	549.354	496.604	539.782	539.828	627.782	577.957	553.453
ZBED5	24.0392	34.2031	23.0816	27.5336	38.2291	44.0988	44.9595	23.8914	28.7923	45.4943	46.6983	36.0554	29.8872	28.4014	20.8242	40.026	39.3807	25.7104	31.905	39.117	34.4808	28.2649	42.1117	39.4246	40.422	44.259	45.2204	46.5497	42.6087
ZBP1	0.410094	3.77703	1.49352	4.73641	1.28193	3.67337	5.00559	4.22821	34.5278	1.21217	7.75527	41.8146	5.59512	1.52926	0.792925	10.0848	0.897195	3.13219	6.52834	1.43623	10.2922	5.70519	3.37558	3.0079	54.1424	11.5187	9.17572	4.47748	4.1107
ZBTB2	16.6867	23.6589	17.7864	20.2504	19.9126	24.4767	23.5889	16.9244	25.2667	25.0389	25.9262	28.397	28.1621	19.9529	19.2471	26.1814	23.8177	18.439	25.0802	21.745	26.3436	25.7775	30.2075	31.0633	29.4248	21.2504	27.9143	25.1411	27.2559
ZBTB10	18.6082	23.5539	21.9502	30.6495	23.4251	24.6704	33.3121	24.5059	23.9874	25.2283	81.8395	60.2793	35.529	29.5766	19.924	84.1532	24.4943	29.492	21.7951	40.5605	28.4615	27.17	27.5023	48.8289	38.0635	44.7299	34.5735	44.3388	50.9267
ZBTB11	30.2636	45.3768	40.506	35.9587	49.2524	62.7178	63.4804	46.7146	36.4538	72.2379	70.5782	61.7817	43.8284	50.6066	41.4908	61.8241	61.7655	50.8197	56.6986	59.9014	69.1473	61.5755	56.1774	57.1395	56.3341	51.6884	54.5897	63.4652	62.4729
ZBTB17	23.9425	24.8654	29.3725	26.5581	20.0963	24.0257	23.0048	19.5069	29.5788	23.5237	26.5702	39.0796	24.0124	23.854	22.5504	33.0298	23.4446	28.7374	28.9621	23.4364	22.1821	25.8146	21.6715	29.2763	29.8391	24.8215	33.4894	28.4908	26.5464
ZBTB21	19.9105	29.5867	21.9728	21.9051	26.0006	28.944	28.528	22.1608	27.7965	39.5092	33.5252	32.7746	23.5461	25.4949	16.2996	43.645	34.5518	24.5458	27.8324	29.1085	30.1335	27.0508	33.1559	44.1342	31.7834	36.8355	35.9285	41.455	37.5057
ZBTB33	26.7201	33.8359	30.7755	31.4923	44.8746	55.6974	51.4623	28.7378	32.8204	49.0172	42.1209	42.5446	34.783	36.819	28.0261	49.6926	43.1349	29.5469	36.7642	39.4228	53.9505	36.1891	50.1343	35.4919	53.5993	58.3083	47.8531	52.7582	58.2825
ZBTB38	55.9184	81.7306	70.761	82.9936	82.0675	89.8718	85.8011	72.5142	57.195	81.5943	99.8697	109.5	91.8065	82.5121	77.4347	107.902	78.3273	104.866	97.9365	98.6947	111.542	97.2401	66.4482	99.6024	120.526	105.683	87.4597	102.128	103.126
ZBTB43	26.326	31.8424	28.4447	26.2094	28.2428	28.231	34.1199	25.6207	37.5457	36.5167	38.3948	58.992	35.4357	32.6443	26.2258	49.4094	33.8358	28.2695	30.5131	33.0386	32.7716	33.3515	31.4414	39.373	48.0591	35.1175	38.2902	38.7776	49.293
ZBTB46	4.6154	15.4753	5.92881	7.60263	9.69227	10.5519	18.5532	2.85906	13.3013	7.00787	8.21242	26.2386	3.45032	5.18475	4.33228	19.5787	8.86593	15.3398	9.99269	9.72973	7.17111	19.2184	12.4241	17.1226	6.07682	16.2756	12.3504	11.5744	11.2821
ZC3H12A	11.2119	19.3573	15.614	13.0016	16.9631	17.3525	13.2743	14.1755	28.4926	15.2658	19.874	40.6297	19.6295	11.4841	10.3391	29.8661	13.2924	23.3883	21.0857	17.6455	17.2775	28.4053	13.3715	31.3507	21.1123	18.1716	31.089	21.9089	23.7578
ZCCHC7	17.7354	25.7572	19.6194	15.6012	25.2689	25.9279	27.218	20.9579	21.9296	27.8042	32.7999	39.7529	24.2455	23.2779	18.994	29.1941	27.705	22.8485	27.0688	29.0518	27.5326	24.826	30.3898	29.1649	30.2762	25.9325	25.6688	28.7156	30.2267
ZCCHC8	28.4323	27.9605	29.9835	31.6093	33.8733	38.0369	37.5209	28.7974	35.8161	39.2441	43.5836	43.0005	30.3069	30.3854	29.8215	35.2288	36.5613	34.4377	37.6847	35.3069	40.1656	37.6395	34.4294	32.6514	40.1043	36.4985	38.4064	38.6824	42.3673
ZCCHC9	12.0613	14.0065	12.5365	15.3032	16.0252	17.3003	18.0979	14.8734	16.2625	18.5993	15.6765	16.9411	15.6197	13.9923	15.0819	17.2365	18.2544	13.2654	18.4579	17.1769	17.2775	19.5366	16.4527	17.8143	18.5836	17.7714	15.9898	16.2541	16.3192
ZCCHC10	11.1127	12.3802	10.6356	13.203	15.5205	15.0311	14.8989	9.3717	14.5547	16.9325	15.1312	17.6146	15.6197	12.2324	12.7858	15.217	12.9373	10.1285	14.4593	12.3249	15.234	15.1987	18.4607	13.9248	23.2679	12.7088	20.7518	18.6764	18.8137
ZCCHC17	16.1584	17.5737	17.7638	19.1043	19.3176	19.1418	19.2527	16.253	22.0418	16.5916	19.9345	23.8873	19.5829	18.0794	21.1745	24.3184	16.52	21.3653	23.3918	19.3391	21.6248	21.9962	19.9637	21.7251	22.4098	28.041	18.0417	29.4646	20.2364
ZDHHC13	7.92858	8.65568	6.33613	16.73	10.8849	11.4155	11.6544	8.74833	9.47196	8.63673	28.8874	18.3344	9.04544	8.20763	8.00787	12.8813	9.65654	8.92959	10.2694	11.4283	10.0693	11.7585	10.2678	10.7547	14.5922	13.9848	10.3372	14.1684	14.3036
ZDHHC17	27.936	38.5571	26.4533	30.531	40.7489	40.5782	51.4092	33.9327	30.2101	46.7823	48.912	47.0955	40.4713	40.1808	29.7532	42.2296	39.9442	34.7566	37.3632	48.6288	37.9363	34.6727	46.744	48.1878	59.6121	44.6137	59.3905	62.5144	58.7719
ZDHHC23	0.682898	1.25901	1.28985	1.38461	1.39579	1.411	1.78607	0.79088	1.33875	0.606086	8.69854	8.78095	0.792641	1.12464	1.15614	9.76906	0.726914	1.58666	1.55163	1.65628	1.37477	2.60869	1.88925	3.0746	2.72029	11.343	0.735606	3.37959	3.58905
ZFAND1	6.50967	8.86552	6.01932	8.65422	9.64771	8.64393	15.7391	9.72139	9.2577	9.12917	18.1602	22.0206	9.88471	7.44219	7.48569	24.3624	9.95443	10.8972	9.42166	10.9247	10.2179	11.4966	11.2901	11.5536	14.098	16.6097	8.36268	13.16	14.2061
ZFAND2A	10.178	12.8524	9.52682	11.205	14.377	11.4627	12.9885	12.8496	20.0373	17.0841	28.1345	28.2358	10.8172	10.857	17.5297	39.9462	14.0263	10.462	15.2337	13.2396	16.9431	15.5365	13.1155	41.5432	17.8073	11.8219	14.8283	23.364	34.2688
ZFP1	4.75032	4.61636	4.09585	3.9344	7.59829	8.59103	5.18088	5.01634	4.09046	5.9851	11.5032	6.40696	3.35707	4.4702	5.05646	7.24221	5.75335	5.44633	5.24438	4.0739	6.09358	5.24118	5.0315	7.79566	6.66096	8.50888	8.74984	9.06156	8.49077
ZFR	99.0569	122.911	101.695	111.18	134.945	144.502	134.687	108.711	109.952	172.962	144.35	135.361	121.554	120.778	92.5774	130.245	141.533	105.106	126.431	134.45	127.928	143.319	142.96	128.595	130.517	153.383	144.101	136.308	134.994
ZFYVE9	0.328061	1.04917	0.452581	2.53998	1.86352	0.84721	1.02756	2.49597	2.27901	1.43945	15.8566	10.3788	0.746016	0.751404	0.675941	13.3911	1.42464	1.91951	1.36182	2.61453	0.966056	2.76484	1.3162	3.80074	1.96278	18.9455	0.464593	5.18035	5.4126
ZNF20	4.93329	3.3049	4.00534	4.87685	5.21776	6.38006	4.83099	4.93009	6.50381	6.78059	12.0734	10.4477	4.98898	4.50941	5.61081	8.08538	5.98045	5.50963	7.20772	5.58043	6.05643	6.00953	5.64221	6.03062	5.35563	6.11831	6.27201	5.62901	7.83257
ZNF24	66.0348	67.5143	66.0315	75.7131	80.5396	94.1095	96.5547	74.9306	78.596	107.126	114.023	111.664	87.7034	71.4927	75.0791	95.4602	84.9873	72.8981	89.2994	95.2743	97.3859	101.337	102.379	77.7711	114.476	106.57	94.1576	109.195	124.926
ZNF34	4.6294	5.92783	5.63463	5.10985	5.44523	7.431	8.16971	6.05905	5.5339	5.30325	4.69781	8.14685	4.56935	3.93434	5.4518	9.69222	5.90183	6.78761	6.12579	6.38552	6.91102	6.45233	6.35784	8.71787	6.62636	6.91218	5.84613	6.29869	7.09737
ZNF131	21.9701	24.4982	23.3984	21.0432	29.5264	25.3666	28.4951	24.1153	23.0681	31.0619	36.2227	27.5524	24.9915	26.4885	24.7638	30.8197	30.6201	22.2751	28.7514	26.8218	30.0592	33.2685	29.8901	27.2407	31.7363	37.9781	27.2561	29.9191	33.112
ZNF146	34.8474	51.4095	45.7559	38.0764	63.2804	62.8355	72.9672	52.4614	41.8367	78.3745	136.394	108.493	74.4617	59.7923	41.5737	88.3221	72.2034	58.3758	70.008	70.1764	72.0455	78.2735	79.4766	80.7729	80.0449	100.48	59.6615	107.363	73.1596
ZNF165	0.354491	0.419669	0.271548	0.0736956	0.575678	0.421778	0.121203	0.414711	0.187111	0.606086	1.53865	2.48	0.373008	0.210856	0.25642	5.18842	0.363143	1.06452	1.03167	0.896927	0.483028	1.05858	0.576092	0.935761	0.600193	1.60085	0.271013	0.612497	1.31645
ZNF200	10.1157	13.377	13.3738	14.8059	13.3231	17.0991	14.2549	11.9942	19.7411	15.834	18.4685	20.012	11.7964	13.2275	15.3572	15.7199	14.5864	15.7726	21.3391	15.1131	19.5069	18.7758	14.4796	11.1725	19.653	17.1893	26.4431	14.8866	15.2459
ZNF257	1.79786	1.41638	1.28985	1.74219	1.50631	0.834916	2.37331	1.04188	2.42615	1.32581	14.0369	3.27414	2.28467	0.79831	1.26333	4.75257	2.30814	2.33993	1.43858	2.50653	2.82386	2.19895	2.98	2.65582	2.3586	4.98867	2.36168	4.05914	4.85772
ZNF277	11.8994	17.2064	11.2693	12.7859	16.201	18.2262	20.5657	14.7958	18.2475	19.963	26.2262	28.2169	18.4173	16.3181	14.8074	26.4699	19.3216	15.6866	12.6266	19.4209	17.7606	15.6549	22.3842	24.1446	29.5094	19.3405	20.2872	19.4564	24.2792
ZNF454	0	0	0.0905161	0.560413	0.136518	0.147395	0.0278587	0.0884077	0.69379	0.0378804	4.27237	1.52095	0	0	0.118709	0.981209	0.110122	0.175969	0.111569	0	0.037156	0.34065	0.186652	0.120091	0.18052	1.2805	0.0774322	1.01386	0.167846
ZNF473	9.64105	9.6524	11.6087	10.7615	11.7097	12.9276	12.3537	10.8551	12.3752	17.6901	19.2906	14.5035	9.09206	10.5408	11.9527	18.5756	14.8602	13.9451	14.5349	12.3687	16.8688	15.1513	12.4321	13.2093	12.151	11.4917	11.9633	13.132	13.4587
ZNF485	1.99737	3.35736	2.48919	3.03839	3.70847	3.67002	5.38591	2.18328	2.18009	2.68951	4.56771	3.35064	2.09817	2.14037	2.65424	4.62469	3.55268	4.83054	3.56717	3.68369	3.97569	4.8482	3.82811	5.01789	4.51573	3.69561	2.71013	3.30391	3.38459
ZNF525	13.6877	17.2064	12.3102	12.6627	24.8503	23.5352	32.0847	20.2519	20.6967	25.7587	43.4281	33.9148	20.5154	19.9831	19.1515	44.2718	31.4322	24.0497	30.5377	21.6688	28.0528	25.966	25.776	31.9611	27.3399	32.5883	20.5195	27.5463	26.1637
ZNF567	4.51456	5.4557	5.04627	4.26777	6.59073	6.77866	7.54806	6.27016	6.90631	7.42455	18.6509	12.8341	5.22211	6.38232	5.69844	9.39199	9.00973	8.22203	7.1267	7.42029	7.87707	8.64296	7.27035	7.40332	8.01757	11.2424	6.03971	15.2439	7.68562
ZNF610	0.582405	0.524587	0.520468	1.11098	1.09796	1.0522	0.692724	0.286555	1.14534	0.606086	9.06387	3.05934	0.419634	0.457753	0.514699	3.1822	0.371286	0.711985	0.839994	0.931788	0.891744	1.08652	0.754642	0.498784	1.24423	1.51725	0.464593	1.8581	0.789936
ZNF618	5.29229	14.5311	10.794	13.43	7.81927	7.85297	14.3609	5.74263	18.9045	3.71228	36.0728	26.6507	8.53255	6.37473	5.2074	15.3624	8.76536	36.3976	14.8526	7.50306	6.27936	14.8534	18.7777	15.0829	25.5795	27.0725	9.33058	17.9072	9.37361
ZNF675	12.1472	9.02289	10.6356	11.4432	14.0504	15.0124	16.7488	12.0818	12.6808	15.4552	26.4099	23.7392	12.0761	11.6927	8.54929	17.5589	18.1288	13.4254	14.8246	14.0837	17.2775	17.3858	17.9137	14.52	15.959	14.5113	17.6158	20.6098	18.0406
ZNF706	25.4458	27.4359	22.5159	24.0123	26.8237	28.3347	29.0967	26.4785	35.4837	27.6148	32.0953	35.8435	28.8615	24.1935	21.6131	45.1579	28.8595	21.4374	23.3713	31.4161	29.0188	30.9387	30.7989	28.3572	31.097	33.6419	31.9021	29.2663	32.5233
ZNF879	5.64195	5.19341	4.34477	4.91791	6.63771	11.4657	9.45098	5.06831	5.09805	8.40944	10.5641	10.3045	6.94727	5.54211	4.72509	7.68933	6.09318	5.89826	6.82433	6.83232	7.87707	7.35112	8.79232	5.64511	7.07846	8.24884	7.85937	8.49366	8.46124
ZNFX1	203.623	312.969	300.853	362.293	240.685	329.742	282.4	211.265	674.129	239.328	269.58	484.222	394.969	283.292	268.232	392.755	197.913	363.668	351.911	233.542	458.728	393.121	353.02	319.229	626.837	297.799	502.535	416.958	314.508
ZSCAN16	2.33186	2.67539	1.35774	2.89716	2.33125	3.80761	3.41052	2.77812	3.30209	2.1213	6.82459	7.59505	1.86504	2.09906	2.09089	3.93599	3.09553	3.41633	3.74568	2.66583	2.82386	3.99647	2.944	2.28623	4.01031	4.15799	3.136	4.12513	2.49336

## Sheet: S3
Gene	Solvent #1	AA #1	IFNB #1	IFNB+AA #1	Solvent #2	AA #2	IFNB #2	IFNB+AA #2	Solvent #3	AA #3	IFNB #3	IFNB+AA #3	Mean CPM Solvent	Mean CPM AA	Mean CPM IFNB	Mean CPM IFNB+AA	FC IFNB vs Solvent	FC IFNB+AA vs Solvent	AA effect (Ratio of FC)	p-value IFNB vs Solvent	p-value IFNB vs IFNB+AA
CXCL10	3.08227	1.00854	646.855	9.3812	0.991538	2.64789	409.907	14.994	1.96956	0	433.964	11.9585	2.01446	1.21881	496.909	12.1112	255.455	6.13444	0.0240137	0	2.27526e-80
CCL8	0.385283	0.201709	22.4296	0.611817	0.594923	0.407367	128.141	4.20563	0	0	21.9375	8.33468	0.326735	0.203025	57.5027	4.38404	168.04	11.0076	0.0655058	2.02629e-99	0.000611485
ZBP1	0	0	1.40185	0	0	0	2.18423	0	0	0	6.18239	0	0	0	3.25616	0	137.358	1	0.00728023	1.35235e-14	8.74117e-13
ETV7	0.192642	0.403418	13.2175	0	0	0	8.91894	1.09712	0	0	9.17387	0.362378	0.064214	0.134473	10.4368	0.486499	121.666	5.43002	0.0446304	2.73307e-36	2.42615e-19
CXCL11	1.15585	0.403418	140.586	1.0197	0.198308	0.61105	26.2108	1.46283	0.590869	0.249724	67.8069	0.724755	0.648342	0.421397	78.2012	1.06909	120.763	1.70944	0.0141553	7.92741e-125	8.82906e-53
NTNG2	0	0.201709	2.20291	0	0	0	2.00221	0.731414	0	0	2.99148	0	0	0.0672363	2.39887	0.243805	101.731	10.7644	0.105812	9.74773e-12	2.29899e-05
IFIT2	4.23812	1.61367	716.747	13.0521	15.6663	14.8689	1037.51	280.863	11.8174	1.24862	1075.74	279.031	10.5739	5.9104	943.332	190.982	98.7441	12.0284	0.121814	4.05874e-181	0.0094276
TNFSF10	1.92642	1.00854	334.042	3.05909	3.96615	3.05525	244.27	27.7937	4.13608	1.49835	375.73	18.4813	3.34288	1.85405	318.014	16.4447	98.4762	4.33851	0.0440564	7.64018e-240	3.38627e-06
IFIT1	4.23812	1.00854	885.571	14.6836	18.4426	15.0726	910.46	286.349	17.5291	3.74586	1039.24	226.848	13.4033	6.609	945.09	175.96	85.4315	9.9078	0.115974	3.01326e-24	0.0108702
RSAD2	13.8702	9.0769	963.273	18.5585	11.1052	20.7757	1039.15	313.045	16.5443	5.99338	1238.27	239.532	13.8399	11.9487	1080.23	190.379	81.5568	9.29875	0.114016	0	0.00553467
PDGFRL	0.192642	0	9.01191	0.203939	0	0.203683	3.64038	0.548561	0	0	6.38183	0.543566	0.064214	0.0678943	6.34471	0.432022	74.1831	5.22473	0.0704302	6.93671e-24	3.00471e-14
OASL	0.963209	0.605127	77.7027	1.83545	2.18138	3.6663	77.3581	45.8963	1.96956	1.49835	98.5194	32.7952	1.70472	1.92326	84.5267	26.8423	51.3308	13.3983	0.261018	3.63684e-125	0.0547128
AIM2	0	0	10.8143	0.407878	0.79323	0	15.2896	1.64568	0	0.249724	13.1625	1.81189	0.26441	0.0832413	13.0888	1.28848	48.374	5.21421	0.10779	5.24167e-38	1.09318e-20
CXCL9	0.385283	0.806836	55.8739	2.24333	0.396615	1.01842	6.18865	2.3771	0.787825	0	14.3591	1.26832	0.523241	0.608419	25.4739	1.96292	45.124	3.66977	0.0813263	7.60972e-48	6.74046e-08
STAP1	0.192642	0.605127	5.20688	0.203939	0.396615	0.61105	14.9256	2.7428	0.196956	0	14.3591	1.99308	0.262071	0.405392	11.4972	1.64661	41.8459	5.80676	0.138765	2.33629e-34	7.20242e-16
GJA4	0	0	1.20159	0	0	0	0.910095	0	0	0	0.797728	0	0	0	0.969804	0	41.7277	1	0.0239649	8.02441e-06	1.70411e-05
IL27	0.577925	0.201709	15.8209	0	0	0	6.00663	0.914268	0.196956	0	10.7693	0.905944	0.258294	0.0672363	10.8656	0.606737	40.2485	2.16965	0.0539063	6.61062e-33	5.90867e-16
ISG15	2.3117	3.63076	178.035	10.4009	7.53569	11.8136	275.395	147.197	21.2713	13.7348	353.593	55.625	10.3729	9.72639	269.008	71.0743	35.4875	6.18436	0.174268	5.4885e-25	0.00223402
BATF2	1.73378	0.201709	66.0874	1.0197	2.37969	1.01842	57.336	22.491	1.57565	0.749173	69.6018	8.51587	1.89637	0.656434	64.3417	10.6755	34.9514	3.8451	0.110013	1.74233e-101	0.00465891
IFI44L	4.43076	0.806836	178.236	7.54575	7.73399	4.07367	232.074	104.958	8.27217	1.74807	236.128	48.015	6.81231	2.20953	215.479	53.5063	33.2758	5.51057	0.165603	2.04943e-181	0.00358181
IDO1	0	0	2.20291	0	0.198308	0	0.728076	1.09712	0	0	5.78353	0.362378	0.0661027	0	2.90484	0.486499	33.0393	5.80286	0.175635	3.5239e-11	0.0109724
GBP4	3.08227	2.42051	132.976	2.03939	6.54415	6.31419	83.1827	18.6511	2.75739	0.998897	151.169	7.97231	4.12794	3.24453	122.443	9.55427	31.1607	2.021	0.0648574	8.07424e-32	6.28013e-05
DNAAF1	0	0	0.400529	0.611817	0	0.203683	0.546057	0.182854	0	0	1.19659	0	0	0.0678943	0.714392	0.26489	30.9313	11.9706	0.387007	0.000121625	0.112911
ISG20	0.963209	1.61367	26.8355	3.26303	0.991538	2.03683	24.0265	5.66846	1.18174	1.24862	42.0802	3.98615	1.0455	1.63304	30.9807	4.30588	30.1093	4.1111	0.136539	3.02097e-64	1.70768e-22
GBP7	0	0	0.801059	0	0	0	0.910095	0.182854	0	0	0.199432	0	0	0	0.636862	0.0609513	27.6826	3.49628	0.126299	0.00026827	0.00581526
HESX1	0.385283	0.806836	9.81297	0.407878	0.396615	0.407367	17.4738	5.48561	0.787825	0	14.9574	3.80496	0.523241	0.404734	14.0814	3.23282	26.8599	5.66209	0.2108	2.55896e-37	4.06788e-10
NEXN	5.58661	4.03418	113.55	3.6709	11.7001	6.72156	135.058	16.274	3.34826	1.24862	245.501	9.60301	6.87832	4.00145	164.703	9.8493	25.9293	1.43369	0.0552923	4.29695e-12	2.27411e-23
LAG3	0	0	0.400529	0	0	0.203683	0.364038	0	0	0.249724	0.99716	0	0	0.151136	0.587242	0	25.608	1	0.0390503	0.000467889	0.000623676
ACOD1	0	0	0.400529	0	0	0	0.728076	0	0	0	0.598296	0	0	0	0.575634	0	25.1471	1	0.039766	0.000495594	0.000627617
C11orf96	0.385283	5.44614	6.20821	5.91423	0.198308	0.407367	5.46057	0.914268	0.196956	2.99669	8.17671	3.62378	0.260182	2.95007	6.61516	3.48409	24.2136	12.4153	0.512739	1.53127e-21	0.00810642
CMPK2	9.43944	3.22734	269.556	10.4009	15.468	10.1842	266.658	117.209	13.393	5.49393	347.411	102.009	12.7668	6.30182	294.542	76.5396	24.141	4.33668	0.17964	2.77267e-165	0.0120204
GBP5	2.50434	2.62222	106.14	3.46696	5.156	3.25894	49.6912	14.8111	2.95435	1.24862	72.3938	4.8921	3.53823	2.37659	76.075	7.72339	21.5628	2.04716	0.0949395	4.61272e-41	1.49585e-05
MX1	14.6408	3.22734	744.985	21.6175	76.3484	51.5319	720.25	455.671	42.9365	16.9813	805.706	232.646	44.6419	23.9135	756.98	236.645	21.4933	3.86088	0.179632	2.08662e-10	0.0477828
HERC5	6.54982	4.23589	140.586	8.56544	12.89	11.61	220.425	80.2727	9.25695	4.49504	216.184	64.1408	9.56559	6.78031	192.398	50.993	21.1389	4.15659	0.196632	1.16806e-147	0.000737203
IFIT3	69.5437	27.4324	1843.64	84.4308	115.812	84.936	1944.87	788.648	132.552	39.4564	2219.88	671.123	105.969	50.6083	2002.8	514.734	20.3278	3.65303	0.179706	1.66744e-156	0.00800426
KCTD14	0	0	1.20159	0.203939	0	0	0.182019	0.365707	0	0	0	0	0	0	0.461203	0.189882	20.188	8.8485	0.438306	0.00218055	0.316086
STK33	0	0.201709	0.400529	0.203939	0	0	0.546057	0	0	0	0.398864	0.181189	0	0.0672363	0.448483	0.128376	19.8247	6.40367	0.323014	0.00200777	0.0929267
MTUS2	0	0	0	0	0	0	1.09211	0	0	0	0.199432	0	0	0	0.430514	0	18.8578	1	0.0530285	0.00282412	0.00335811
DDX58	17.723	8.06836	435.976	31.4066	26.5732	14.2578	373.139	177.734	28.1648	10.2387	472.654	125.564	24.1537	10.855	427.256	111.568	18.5982	3.91958	0.210751	2.79767e-151	0.00204948
DEFB1	0	0.403418	0.400529	1.22363	0	0	0	0.182854	0	0	0.797728	0.543566	0	0.134473	0.399419	0.650017	17.6848	28.3239	1.60159	0.00393188	0.400111
ADAMTS14	0	0	0.400529	0	0	0	0.182019	0	0	0	0.598296	0	0	0	0.393615	0	17.5068	1	0.0571207	0.00389331	0.00460697
SMOC1	0	0	0	0	0	0	0.182019	0	0	0	0.99716	0	0	0	0.39306	0	17.3222	1	0.0577295	0.00443842	0.00516145
RNF43	0	0.201709	0.400529	0	0	0	0.364038	0	0	0.249724	0.398864	0.181189	0	0.150478	0.38781	0.0603963	17.286	3.53869	0.204714	0.00401252	0.0483859
XKR4	0	0.605127	0.200265	0.611817	0	0.407367	0.364038	0	0	0	0.598296	0.362378	0	0.337498	0.387533	0.324732	17.2416	14.6386	0.849031	0.00411421	0.707662
ARHGAP8	0	0.403418	0	0	0	0.203683	0.364038	0	0	0.249724	0.797728	0.181189	0	0.285608	0.387255	0.0603963	17.1479	3.53869	0.206363	0.00440083	0.049086
PRR5-ARHGAP8	0	0.201709	0	0	0	0.203683	0.364038	0	0	0	0.797728	0.181189	0	0.135131	0.387255	0.0603963	17.1479	3.53869	0.206363	0.00440083	0.049086
AC093668.3	0	0	0.400529	0.203939	0	0	0.546057	0	0	0	0.199432	0.362378	0	0	0.382006	0.188772	17.0212	8.94672	0.525623	0.00430458	0.321112
GPBAR1	0.192642	0.201709	1.00132	0	0	0.203683	1.09211	0	0	0.499449	2.19375	0.905944	0.064214	0.301614	1.42906	0.301981	16.7406	3.37988	0.201897	2.95249e-06	0.00213309
CNKSR2	0	0.201709	0.200265	0	0	0.203683	0.728076	0.365707	0	0	0.199432	0	0	0.135131	0.375924	0.121902	16.7157	5.93172	0.354859	0.00472153	0.154871
OR52K1	0	0.201709	0	0	0	0.203683	0.728076	0	0	0	0.398864	0.181189	0	0.135131	0.375647	0.0603963	16.6698	3.53869	0.212282	0.00484839	0.0557364
RTP4	2.69698	1.61367	48.2638	4.07878	3.56954	2.64789	53.8777	19.7482	3.93913	0.499449	58.633	25.7288	3.40188	1.587	53.5915	16.5186	16.4026	4.26114	0.259785	2.39385e-77	6.78471e-05
FAM84A	0	0	0.200265	0.407878	0	0	0.910095	0.365707	0	0	0	0	0	0	0.37012	0.257862	16.3834	11.7059	0.714498	0.00536671	0.609487
MX2	13.0996	7.05981	210.879	13.46	17.6494	17.1094	218.423	129.643	15.1656	7.242	253.478	83.8904	15.3049	10.4704	227.593	75.6645	15.5343	3.72025	0.239486	5.20443e-139	0.0161464
HELZ2	6.16453	8.47177	152.401	15.9072	9.51876	11.2026	133.784	83.3812	18.5139	12.4862	197.637	99.6538	11.3991	10.7202	161.274	66.3141	15.4927	5.28142	0.340897	1.13046e-86	0.0214464
OTOF	0.385283	0.806836	5.00662	0.611817	0	0	0.364038	0.548561	0	0.499449	1.19659	0	0.128428	0.435428	2.18908	0.386793	15.0741	2.82276	0.187259	9.44369e-08	0.00231682
IL1RAPL1	0	0.403418	0.200265	0	0	0	0.182019	0.548561	0	0	0.598296	0	0	0.134473	0.32686	0.182854	14.682	8.35124	0.56881	0.00845443	0.430079
AXL	0.577925	0.201709	4.80635	1.22363	0.594923	2.4442	10.1931	3.65707	0.590869	0.499449	10.9688	0.543566	0.587906	1.04845	8.65608	1.80809	14.6601	2.75104	0.187654	8.40825e-23	2.11497e-07
BTC	0	0	0.200265	0	0	0	0.364038	0.182854	0	0	0.398864	0	0	0	0.321056	0.0609513	14.4689	3.49628	0.241641	0.00871526	0.0894853
PROX1	0	0	0.200265	0	0	0.203683	0.546057	0	0	0	0.199432	0	0	0.0678943	0.315251	0	14.2042	1	0.0704015	0.00936171	0.010063
ARL14EPL	0	0.605127	0.200265	0	0	0	0.546057	0	0	0	0.199432	0.181189	0	0.201709	0.315251	0.0603963	14.2042	3.53869	0.249129	0.00936171	0.0956597
FASLG	0	0	0.200265	0	0	0.203683	0.546057	0	0	0	0.199432	0	0	0.0678943	0.315251	0	14.2042	1	0.0704015	0.00936171	0.010063
SGSM1	0	1.21025	0.200265	1.22363	0	0.61105	0.728076	0.182854	0	0	0	0.905944	0	0.6071	0.309447	0.770809	13.8854	33.5022	2.41277	0.0104834	0.214208
USP18	16.3745	5.24443	221.092	11.4206	15.8646	12.8321	202.041	90.6954	20.8774	8.74035	274.817	75.5557	17.7055	8.93896	232.65	59.2239	13.7089	2.61023	0.190404	1.24285e-141	0.00478192
HAPLN3	0.192642	0	6.60874	0.203939	0.198308	0	1.27413	0.914268	0.196956	0	0.99716	0	0.195969	0	2.96001	0.372736	13.606	1.70113	0.125028	3.07005e-09	0.000749288
CD69	0	0.806836	4.00529	0.815756	0.594923	1.2221	6.37067	3.10851	0.590869	0.249724	5.18523	0.905944	0.395264	0.759553	5.18706	1.61007	13.1529	3.92921	0.298734	3.03167e-15	1.84308e-05
GCH1	2.88963	7.05981	44.4588	2.65121	4.95769	3.86999	50.2373	11.5198	3.93913	1.99779	53.6472	4.8921	3.92882	4.3092	49.4478	6.35437	13.147	1.51666	0.115362	1.29529e-66	6.15566e-19
PLSCR4	0	0.201709	0.400529	0	0	0.407367	0	0.548561	0	0	0.398864	0	0	0.203025	0.266464	0.182854	12.1465	8.35124	0.687541	0.0174728	0.623704
RASSF6	0	0.403418	0.600794	0.203939	0	0	0	0	0	0	0.199432	0	0	0.134473	0.266742	0.0679797	12.1328	3.78471	0.311942	0.0177895	0.181641
FOXP2	0	0	0.200265	0.203939	0	0.203683	0	0.182854	0	0.499449	0.598296	0.724755	0	0.234377	0.266187	0.370516	12.0941	16.5683	1.36994	0.0179356	0.602933
BMP10	0	0	0.801059	0	0	0	0	0	0	0	0	0	0	0	0.26702	0	12.052	1	0.0829738	0.0189319	0.0269161
AZIN2	0	0.403418	1.00132	0.407878	0.198308	0	1.63817	0.365707	0	0	0.398864	0	0.0661027	0.134473	1.01278	0.257862	12.047	3.18298	0.264213	0.000126754	0.0107952
IFITM3	10.0174	5.84956	152.401	21.2097	20.0291	23.6273	169.278	75.5185	16.7413	24.473	205.814	43.8477	15.5959	17.9833	175.831	46.8586	11.9579	2.87663	0.240562	1.03338e-95	6.94236e-10
AC097104.1	0	0	0.400529	0.203939	0	0	0.182019	0.548561	0	0.249724	0.199432	0.181189	0	0.0832413	0.26066	0.31123	11.9379	13.9604	1.16942	0.018038	0.78982
TVP23A	0	0	0.400529	0.203939	0	0.203683	0.182019	0	0	0.249724	0.199432	0.181189	0	0.151136	0.26066	0.128376	11.9379	6.40367	0.536416	0.018038	0.403614
ANXA8	0	0.201709	0.200265	0	0	0	0.182019	0.182854	0	0	0.398864	0.181189	0	0.0672363	0.260383	0.121348	11.9185	6.08118	0.51023	0.0181134	0.388874
ANXA8L1	0	0.201709	0.200265	0	0	0	0.182019	0.182854	0	0	0.398864	0.181189	0	0.0672363	0.260383	0.121348	11.9185	6.08118	0.51023	0.0181134	0.388874
FAM71F1	0	0	0.600794	0.203939	0	0	0.182019	0.182854	0	0	0	0	0	0	0.260938	0.128931	11.8895	6.35558	0.534556	0.0187986	0.449464
DNAH6	0	0	0	0	0	0.407367	0.182019	0.182854	0	0	0.598296	0	0	0.135789	0.260105	0.0609513	11.8311	3.49628	0.295517	0.0190359	0.173994
GABRB3	0	0	0	0	0	0	0.182019	0	0	0	0.598296	0	0	0	0.260105	0	11.8311	1	0.0845233	0.0190359	0.0196522
IRF7	3.46755	5.24443	61.4813	7.34181	8.72553	7.53629	78.4502	48.4562	7.87825	5.74366	81.7671	36.7813	6.69044	6.17479	73.8995	30.8598	11.7719	4.22351	0.358778	1.58065e-71	0.0026379
KRT7	0	0	0.200265	0.611817	0	0	0.364038	0.182854	0	0	0.199432	0	0	0	0.254578	0.26489	11.6826	11.9706	1.02466	0.0191002	0.945806
TMEM198	0	0	0.200265	0	0	0	0.364038	0.182854	0	0.249724	0.199432	0	0	0.0832413	0.254578	0.0609513	11.6826	3.49628	0.299274	0.0191002	0.165416
AC010325.1	0	0	0.200265	0	0	0	0.364038	0	0	0	0.199432	0	0	0	0.254578	0	11.6826	1	0.0855977	0.0191002	0.020015
CCDC36	0	0	0.200265	0	0	0.407367	0.364038	0.365707	0	0	0.199432	0	0	0.135789	0.254578	0.121902	11.6826	5.93172	0.507742	0.0191002	0.386556
HIST1H1D	0	0	0.200265	0	0	0	0.364038	0	0	0	0.199432	0	0	0	0.254578	0	11.6826	1	0.0855977	0.0191002	0.020015
KIR2DL4	0	0	0.400529	0	0	0.203683	0.364038	0.182854	0	0	0	0	0	0.0678943	0.254856	0.0609513	11.6673	3.49628	0.299666	0.0194699	0.180748
FFAR1	0	0	0.400529	0.611817	0	0	0.364038	0	0	0	0	0	0	0	0.254856	0.203939	11.6673	9.33549	0.800144	0.0194699	0.676409
CCL13	0	0	0.400529	0.203939	0	0.203683	0.364038	0	0	0	0	0.181189	0	0.0678943	0.254856	0.128376	11.6673	6.40367	0.548858	0.0194699	0.434
DIRAS3	0	0.403418	0.400529	0	0	0.407367	0.364038	0.365707	0	0	0	0	0	0.270262	0.254856	0.121902	11.6673	5.93172	0.508407	0.0194699	0.415018
TCN1	0	0	0	0	0	0	0.364038	0.182854	0	0	0.398864	0	0	0	0.254301	0.0609513	11.6281	3.49628	0.300674	0.0196368	0.16575
TSPAN10	0	0	0	0.407878	0	0.203683	0.364038	0.365707	0	0.249724	0.398864	0.181189	0	0.151136	0.254301	0.318258	11.6281	14.3568	1.23466	0.0196368	0.771539
PARVA	0	0.403418	0.200265	1.22363	0	1.42578	0.546057	0.182854	0	0.249724	0	0.362378	0	0.692974	0.248774	0.589621	11.3834	25.6989	2.25757	0.0210369	0.257483
PTCHD4	0	0	0.200265	0	0	0	0.546057	0	0	0	0	0	0	0	0.248774	0	11.3834	1	0.0878471	0.0210369	0.0228246
CSNK1A1L	0	0.201709	0	0	0	0	0.546057	0	0	0.249724	0.199432	0	0	0.150478	0.248496	0	11.3637	1	0.0879998	0.0211289	0.0213809
SPEGNB	0	0	0	0	0	0.407367	0.546057	0.365707	0	0.249724	0.199432	0	0	0.21903	0.248496	0.121902	11.3637	5.93172	0.52199	0.0211289	0.404106
AC053503.7	0	0	0	0	0	0.203683	0.546057	0.365707	0	0.249724	0.199432	0	0	0.151136	0.248496	0.121902	11.3637	5.93172	0.52199	0.0211289	0.404106
CCDC85A	0	0.201709	0	0	0	0.407367	0.546057	0.548561	0	0	0.199432	0	0	0.203025	0.248496	0.182854	11.3637	8.35124	0.734907	0.0211289	0.664011
SGIP1	0	0	0.801059	0.611817	0	0.407367	2.54827	0.548561	0.393913	0	1.59546	0.181189	0.131304	0.135789	1.64826	0.447189	11.2428	3.1273	0.278159	4.57276e-06	0.00352615
SOCS1	0.577925	3.83247	8.21085	0.815756	0.991538	0.61105	8.91894	2.7428	0.787825	0	8.57558	0.543566	0.785763	1.48117	8.56846	1.36737	11.1076	1.64276	0.147896	3.16777e-21	1.45578e-10
IL15RA	4.43076	3.02563	39.2519	3.87484	5.3543	3.25894	42.0464	10.4227	2.75739	0.749173	48.462	8.87825	4.18082	2.34458	43.2534	7.72526	10.7548	1.8318	0.170323	5.25412e-51	1.80311e-22
IFITM1	3.46755	3.83247	28.6379	5.30242	5.55261	6.72156	40.4082	12.9826	2.36348	2.74697	49.4592	5.79804	3.79455	4.43367	39.5018	8.02769	10.7547	2.1267	0.197746	2.39448e-42	1.15511e-16
IGF2	0	0	0.200265	0	0	0	0.182019	0	0	0	0.299148	0.362378	0	0	0.227144	0.120793	10.5325	6.02383	0.571926	0.0269168	0.460679
NEURL3	1.54113	4.4376	17.423	5.91423	0.594923	0.203683	4.36846	3.10851	0.590869	0.499449	6.58126	1.81189	0.908974	1.71358	9.45757	3.61154	10.4625	3.98043	0.380446	9.17044e-21	5.65869e-05
EPSTI1	6.16453	2.82392	60.6802	5.71029	18.6409	5.70314	188.754	87.7697	15.1656	4.49504	142.394	96.2113	13.3237	4.3407	130.609	63.2304	10.2241	3.34725	0.327387	5.67767e-92	0.0260109
PDCD1	0.192642	0.605127	1.40185	0.611817	0	0.407367	0.546057	0.365707	0	0.249724	0.598296	0.181189	0.064214	0.420739	0.848734	0.386238	10.2213	4.80937	0.470523	0.000568688	0.122186
CACNG8	0	0.403418	1.00132	0.203939	0	0.203683	0.910095	0.182854	0.196956	0.249724	0.598296	0	0.065652	0.285608	0.83657	0.128931	9.96456	1.71541	0.172151	0.000639554	0.00435335
SECTM1	2.11906	1.61367	26.6352	3.6709	3.76784	2.64789	18.93	5.1199	1.57565	1.74807	25.3279	2.17427	2.48752	2.00321	23.631	3.65502	9.81562	1.50408	0.153233	1.27769e-31	9.18894e-18
TMEM229B	0.770567	1.61367	13.618	0.815756	1.98308	1.42578	9.28297	2.19424	0.984782	1.24862	12.9631	0.543566	1.24614	1.42936	11.9547	1.18452	9.79804	0.953567	0.0973222	1.45286e-22	7.33286e-15
XAF1	12.907	4.84101	136.38	11.2166	15.2697	5.90682	124.683	74.97	14.1809	6.74256	130.03	44.9348	14.1192	5.83013	130.364	43.7071	9.63639	2.52329	0.26185	3.2644e-90	0.00905251
UBD	0	0.201709	2.40318	0	0.198308	0.203683	0.182019	0.365707	0	0	0	0	0.0661027	0.135131	0.861733	0.121902	9.50443	1.62746	0.171232	0.00163563	0.0887885
AK7	0	0.201709	0.400529	0.203939	0	0	0	0	0	0	0.199432	0	0	0.0672363	0.199987	0.0679797	9.35556	3.78471	0.404542	0.0390125	0.314472
FAM107A	0	0	0.400529	0	0	0	0	0	0	0	0.199432	0	0	0	0.199987	0	9.35556	1	0.106888	0.0390125	0.0448688
SCGB2A2	0	0	0.400529	0	0	0	0	0.182854	0	0	0.199432	0.362378	0	0	0.199987	0.181744	9.35556	8.60512	0.919787	0.0390125	0.960339
AC021660.3	0	0.403418	0.400529	0.407878	0	0.203683	0	0.548561	0	0.249724	0.199432	0	0	0.285608	0.199987	0.318813	9.35556	14.1995	1.51776	0.0390125	0.535795
TWIST2	0	0	0.200265	0.407878	0	0.203683	0	0	0	0	0.398864	0	0	0.0678943	0.19971	0.135959	9.33674	6.56231	0.702848	0.0391807	0.628099
TAL1	0	0.201709	0.200265	0	0	0	0	0	0	0	0.398864	0.362378	0	0.0672363	0.19971	0.120793	9.33674	6.02383	0.645175	0.0391807	0.591561
SDK2	0	0	0.200265	0.203939	0	0	0	0	0	0	0.398864	0	0	0	0.19971	0.0679797	9.33674	3.78471	0.405357	0.0391807	0.307055
NAP1L2	0	0	0.200265	0	0	0	0	0	0	0	0.398864	0	0	0	0.19971	0	9.33674	1	0.107104	0.0391807	0.0421737
KPNA7	0	0.605127	0.600794	0.203939	0	0.203683	0	0	0	0	0	0.181189	0	0.269603	0.200265	0.128376	9.29198	6.40367	0.689161	0.0407107	0.717474
C1orf189	0	0	0	0	0	0	0	0	0	0.249724	0.598296	0	0	0.0832413	0.199432	0	9.23519	1	0.108281	0.0412411	0.0432985
SPATA22	0	0	0	0	0	0	0	0	0	0	0.598296	0	0	0	0.199432	0	9.23519	1	0.108281	0.0412411	0.0432985
PLAT	0	0	0.600794	4.07878	0.198308	0.407367	1.09211	0.182854	0	0	0.598296	0.181189	0.0661027	0.135789	0.763733	1.48094	9.15338	14.7721	1.61384	0.00124024	0.949838
WDR93	0	0	0.200265	0	0	0	0.182019	0.182854	0	0.249724	0.199432	0.362378	0	0.0832413	0.193905	0.181744	9.14241	8.60512	0.941231	0.0404902	0.932239
FUT6	0	0.403418	0.200265	0	0	0.407367	0.182019	0	0	0	0.199432	0	0	0.270262	0.193905	0	9.14241	1	0.10938	0.0404902	0.042157
COL26A1	0	0	0.200265	0.203939	0	0	0.182019	0	0	0	0.199432	0	0	0	0.193905	0.0679797	9.14241	3.78471	0.413973	0.0404902	0.302313
MEFV	0	0	0.200265	0	0	0	0.182019	0.182854	0	0	0.199432	0	0	0	0.193905	0.0609513	9.14241	3.49628	0.382424	0.0404902	0.298848
AC142391.1	0	0	0.200265	0.203939	0	0	0.182019	0	0	0	0.199432	0	0	0	0.193905	0.0679797	9.14241	3.78471	0.413973	0.0404902	0.302313
PXT1	0	0	0.200265	0	0	0.203683	0.182019	0	0	0	0.199432	0.181189	0	0.0678943	0.193905	0.0603963	9.14241	3.53869	0.387063	0.0404902	0.289783
HIST2H3C	0	0	0.200265	0.203939	0	0.203683	0.182019	0	0	0.249724	0.199432	0.181189	0	0.151136	0.193905	0.128376	9.14241	6.40367	0.700435	0.0404902	0.6276
PACRG	0	0.201709	0.200265	0.203939	0	0.203683	0.182019	0.182854	0	0.249724	0.199432	0.181189	0	0.218372	0.193905	0.189327	9.14241	8.97603	0.9818	0.0404902	0.969893
HIST2H3A	0	0	0.200265	0.203939	0	0.203683	0.182019	0	0	0.249724	0.199432	0.181189	0	0.151136	0.193905	0.128376	9.14241	6.40367	0.700435	0.0404902	0.6276
TRAM1L1	0	0.201709	0.200265	0.407878	0	0	0.182019	0	0	0	0.199432	0	0	0.0672363	0.193905	0.135959	9.14241	6.56231	0.717788	0.0404902	0.615489
C8orf34	0	0	0.200265	0	0	0	0.182019	0	0	0.249724	0.199432	0	0	0.0832413	0.193905	0	9.14241	1	0.10938	0.0404902	0.042157
IFI27	0.963209	1.81538	14.0185	2.03939	0.396615	2.03683	4.7325	2.55995	1.96956	0.749173	10.7693	1.99308	1.10979	1.53379	9.8401	2.19747	9.12038	2.10118	0.230383	1.4402e-19	5.48638e-08
TPPP	0	0.605127	0.400529	1.0197	0	0	0.182019	0.182854	0	0.249724	0	0	0	0.28495	0.194183	0.400851	9.11914	17.5455	1.92403	0.0412988	0.365149
TREML4	0	2.2188	0.400529	2.24333	0	0.407367	0.182019	0.365707	0	0	0	0	0	0.875389	0.194183	0.869679	9.11914	36.8995	4.04638	0.0412988	0.0271618
TRIL	0	0	0.400529	0	0	0	0.182019	0	0	0	0	0	0	0	0.194183	0	9.11914	1	0.109659	0.0412988	0.0471362
TMEM215	0	0	0.400529	0.203939	0	0.203683	0.182019	0	0	0	0	0	0	0.0678943	0.194183	0.0679797	9.11914	3.78471	0.41503	0.0412988	0.324528
PRR29	0	0	0.400529	0.203939	0	0	0.182019	0	0	0	0	0	0	0	0.194183	0.0679797	9.11914	3.78471	0.41503	0.0412988	0.324528
CNKSR1	0	0	0.400529	0.203939	0	0.203683	0.182019	0	0	0	0	0	0	0.0678943	0.194183	0.0679797	9.11914	3.78471	0.41503	0.0412988	0.324528
GBP1	40.2621	26.0205	432.772	28.9593	54.138	28.9231	316.349	102.398	37.2248	17.9801	392.881	56.8933	43.875	24.3079	380.667	62.7502	9.08472	1.32568	0.145925	4.62776e-63	1.12531e-06
LTBP1	0	0	0	0.815756	0	0	0.182019	0	0	0	0.398864	0.181189	0	0	0.193628	0.332315	9.08122	14.8131	1.63118	0.041664	0.633369
CXCR6	0	0	0	0	0	0	0.182019	0	0	0	0.398864	0	0	0	0.193628	0	9.08122	1	0.110117	0.041664	0.0414176
IRF1	18.1083	24.8102	201.066	35.2815	19.6324	16.702	117.584	58.1474	16.7413	20.4774	155.557	39.1368	18.1607	20.6632	158.069	44.1886	8.90087	2.44894	0.275134	5.60958e-72	2.11764e-10
GRPR	0	0	0.200265	0	0	0	0.364038	0	0	0	0	0	0	0	0.188101	0	8.87185	1	0.112716	0.0438175	0.0463529
SLC5A11	0	0	0.200265	0	0	0	0.364038	0.365707	0	0	0	0.181189	0	0	0.188101	0.182299	8.87185	8.55791	0.964613	0.0438175	0.978153
EFNB3	0	0	0.200265	0.203939	0	0.203683	0.364038	0	0	0	0	0	0	0.0678943	0.188101	0.0679797	8.87185	3.78471	0.426598	0.0438175	0.325896
CORO2B	0	0	0.200265	0	0	0	0.364038	0	0	0	0	0.181189	0	0	0.188101	0.0603963	8.87185	3.53869	0.398867	0.0438175	0.316415
MCC	0	0.201709	0	0.203939	0	0.203683	0.364038	0	0	0	0.199432	0	0	0.135131	0.187823	0.0679797	8.85275	3.78471	0.427518	0.0440153	0.316912
SCGB2B2	0	0	0	0	0	0	0.364038	0	0	0	0.199432	0	0	0	0.187823	0	8.85275	1	0.112959	0.0440153	0.0433323
SLPI	0	0	0	0.203939	0	0.203683	0.364038	0	0	0	0.199432	0	0	0.0678943	0.187823	0.0679797	8.85275	3.78471	0.427518	0.0440153	0.316912
CARD10	0	0.403418	0	0.203939	0	0	0.364038	0.182854	0	0.249724	0.199432	0	0	0.217714	0.187823	0.128931	8.85275	6.35558	0.717921	0.0440153	0.656716
FFAR2	0.577925	0.201709	5.80768	0.611817	1.38815	1.01842	7.82682	0.548561	0.787825	0.249724	10.171	0.362378	0.917967	0.489951	7.93517	0.507585	8.82624	0.577378	0.065416	1.04627e-17	3.39553e-18
CCL2	69.1584	22.5914	389.915	19.5782	41.4463	10.9989	437.756	77.5299	39.3913	11.9868	378.522	84.6152	49.9987	15.1924	402.064	60.5744	8.63428	1.12362	0.130135	7.57241e-56	3.42151e-07
TBX15	0	0	0	0	0	0	0.546057	0	0	0	0	0	0	0	0.182019	0	8.54577	1	0.117017	0.0486502	0.0496391
FAM169A	0	1.41196	0	2.03939	0	0	0.546057	0.182854	0	0.249724	0	0	0	0.553895	0.182019	0.740748	8.54577	31.4593	3.68127	0.0486502	0.289457
ASPHD2	2.11906	1.81538	17.6233	2.44727	3.76784	3.05525	21.6603	3.83993	1.18174	2.24752	17.55	2.35545	2.35621	2.37272	18.9445	2.88088	8.47732	1.28282	0.151324	3.12311e-29	8.98809e-22
APOBEC3H	0	0.403418	0.200265	0	0.198308	0.61105	0.728076	0.182854	0	0.249724	1.19659	0.181189	0.0661027	0.421397	0.70831	0.121348	8.40017	1.67165	0.199002	0.00242782	0.0114834
OAS2	23.117	9.27861	273.762	32.6303	34.5055	24.0347	230.072	152.683	44.5121	27.7194	296.555	135.167	34.0449	20.3442	266.796	106.827	8.35021	2.77954	0.33287	1.98819e-71	0.0153436
IFI44	11.9438	7.26152	84.3114	6.93393	20.0291	10.7952	194.214	92.7068	21.2713	2.49724	140.4	98.9291	17.7481	6.85132	139.642	66.1899	8.06266	2.56092	0.317627	2.79467e-74	0.0448701
IL15	1.73378	2.2188	15.6206	2.03939	4.16446	4.68472	17.2918	7.13129	1.57565	1.49835	24.7296	2.89902	2.4913	2.80062	19.214	4.02323	8.04512	1.62564	0.202066	3.7258e-23	1.62693e-10
PRICKLE1	2.69698	4.84101	13.4177	2.44727	0.396615	0.203683	3.8224	0	0.393913	0.499449	8.57558	0.362378	1.1625	1.84805	8.60523	0.936549	7.90522	0.778624	0.0984949	8.34181e-16	5.72588e-13
CACNA1A	1.34849	2.42051	12.4164	2.03939	2.37969	2.4442	13.2874	2.19424	1.37869	1.24862	12.9631	3.44259	1.70229	2.03778	12.889	2.55874	7.85103	1.53404	0.195393	1.70811e-23	4.21792e-14
IFIT5	7.12774	5.64785	103.537	11.6245	21.6155	14.4615	98.1083	55.4046	14.1809	6.74256	98.9183	42.7606	14.308	8.95064	100.188	36.5966	7.82982	2.4689	0.31532	6.1029e-24	0.00245583
CCL7	12.3291	18.7589	145.592	14.8876	28.5563	25.6641	199.675	58.5132	27.5739	18.7293	146.383	44.7536	22.8198	21.0508	163.883	39.3848	7.76989	1.66635	0.214463	1.44955e-52	1.56727e-10
ANXA2R	0.192642	0.605127	4.20556	0.407878	1.38815	1.01842	7.46278	0.548561	0.787825	0.998897	5.98296	0.905944	0.789539	0.874148	5.88377	0.620794	7.72111	0.835132	0.108162	1.48891e-13	1.23044e-12
NT5C3A	19.8421	18.3555	130.172	17.9466	32.1258	24.442	207.138	88.5011	19.8926	13.4851	191.455	64.322	23.9535	18.7609	176.255	56.9232	7.70869	2.1031	0.272821	6.00018e-77	1.64297e-08
SIGLEC1	6.54982	1.21025	73.4971	11.4206	10.9069	13.8505	71.1695	35.6565	19.3017	18.7293	115.471	34.4259	12.2528	11.2634	86.7125	27.1677	7.66455	2.24344	0.292704	7.60299e-56	5.2091e-09
APOBEC3A	10.5953	8.47177	78.704	7.13787	17.8477	17.1094	133.238	29.0737	12.4083	5.74366	78.7757	18.3001	13.6171	10.4416	96.9059	18.1706	7.38863	1.25053	0.16925	3.61858e-67	3.47424e-22
HES4	0	1.81538	3.4045	5.30242	0	0.61105	0.910095	1.64568	0.984782	1.24862	2.59262	2.89902	0.328261	1.22502	2.3024	3.28237	7.35182	10.6584	1.44976	1.75615e-05	0.192013
PPM1K	11.7511	10.8923	84.1112	14.6836	17.2528	18.7389	122.135	39.6792	17.1352	7.74145	116.867	32.0704	15.3797	12.4575	107.704	28.8111	7.32097	1.82882	0.249806	8.94607e-72	5.11787e-22
MUSTN1	0.192642	0.605127	1.60212	0	0.396615	0.61105	0.728076	0.548561	0.196956	0.499449	3.78921	0.543566	0.262071	0.571875	2.0398	0.364042	7.25138	1.37441	0.189538	8.89462e-06	0.000553828
ANKRD22	0.385283	0	8.21085	0.611817	3.17292	1.01842	7.09874	0.914268	0.393913	0	7.37899	0.362378	1.31737	0.339473	7.56286	0.629488	7.22617	0.568093	0.0786161	2.55151e-07	2.47501e-16
IFIH1	23.3096	17.1453	166.22	20.8018	27.3664	19.3499	181.109	89.964	29.3465	11.4873	204.617	87.8766	26.6742	15.9942	183.982	66.2141	7.20771	2.16512	0.300389	8.66885e-89	0.000460595
SAMD9L	23.8876	25.0119	172.828	26.5121	37.4801	36.4593	220.607	109.895	34.0734	21.9757	226.156	103.459	31.8137	27.8156	206.53	79.9554	6.83253	2.24382	0.328403	4.86206e-86	4.50245e-05
OR3A2	0	0.403418	0.200265	0.203939	0.198308	0.203683	1.27413	0.182854	0	0.749173	0.199432	0	0.0661027	0.452091	0.557942	0.128931	6.73637	1.72626	0.256259	0.00978288	0.0481001
FLT4	0	0	0.200265	0	0	0	0	0	0	0	0.199432	0	0	0	0.133232	0	6.56675	1	0.152282	0.0905206	0.0960423
DDX25	0	0.403418	0.200265	0	0	0.407367	0	0.182854	0	0.249724	0.199432	0	0	0.353503	0.133232	0.0609513	6.56675	3.49628	0.532422	0.0905206	0.549764
SERPINC1	0	0	0.200265	0.203939	0	0	0	0	0	0	0.199432	0.181189	0	0	0.133232	0.128376	6.56675	6.40367	0.975166	0.0905206	0.969071
ENDOU	0	1.00854	0.200265	1.0197	0	0	0	0.182854	0	0.499449	0.199432	0.543566	0	0.502663	0.133232	0.58204	6.56675	25.5029	3.88364	0.0905206	0.0431652
PNCK	0	0.201709	0.200265	0	0	0	0	0	0	0	0.199432	0	0	0.0672363	0.133232	0	6.56675	1	0.152282	0.0905206	0.0960423
ASB11	0	0	0.200265	0	0	0	0	0	0	0	0.199432	0	0	0	0.133232	0	6.56675	1	0.152282	0.0905206	0.0960423
GABRB1	0	0.403418	0.200265	0.203939	0	0	0	0	0	0	0.199432	0	0	0.134473	0.133232	0.0679797	6.56675	3.78471	0.576345	0.0905206	0.550596
AC138696.1	0	0	0.200265	0	0	0	0	0	0	0	0.199432	0	0	0	0.133232	0	6.56675	1	0.152282	0.0905206	0.0960423
GPR20	0	0.201709	0.200265	0	0	0.203683	0	0	0	0	0.199432	0	0	0.135131	0.133232	0	6.56675	1	0.152282	0.0905206	0.0960423
BICDL2	0	0	0.200265	0.203939	0	0.203683	0	0.182854	0	0	0.199432	0.181189	0	0.0678943	0.133232	0.189327	6.56675	8.97603	1.36689	0.0905206	0.682347
PADI1	0	0.403418	0.200265	0	0	0	0	0	0	0.249724	0.199432	0	0	0.217714	0.133232	0	6.56675	1	0.152282	0.0905206	0.0960423
MT1M	0	0	0.200265	1.0197	0	0	0	0.182854	0	0.749173	0.199432	0.724755	0	0.249724	0.133232	0.642436	6.56675	28.0881	4.27732	0.0905206	0.0266968
AQP7	0	0.201709	0.200265	0	0	0	0	0	0	0	0.199432	0.181189	0	0.0672363	0.133232	0.0603963	6.56675	3.53869	0.53888	0.0905206	0.529995
AZU1	0	0	0.200265	0	0	0	0	0	0	0.249724	0.199432	0.362378	0	0.0832413	0.133232	0.120793	6.56675	6.02383	0.917324	0.0905206	0.918153
FOXG1	0	0	0.200265	0	0	0	0	0	0	0	0.199432	0	0	0	0.133232	0	6.56675	1	0.152282	0.0905206	0.0960423
PRKAG3	0	0	0.200265	0	0	0	0	0	0	0	0.199432	0	0	0	0.133232	0	6.56675	1	0.152282	0.0905206	0.0960423
ISLR2	0	0	0.200265	0.203939	0	0	0	0	0	0	0.199432	0	0	0	0.133232	0.0679797	6.56675	3.78471	0.576345	0.0905206	0.550596
CACNA1I	0	0	0.200265	0	0	0	0	0.182854	0	0	0.199432	0	0	0	0.133232	0.0609513	6.56675	3.49628	0.532422	0.0905206	0.549764
AC005779.2	0	0	0.200265	0	0	0	0	0	0	0	0.199432	0	0	0	0.133232	0	6.56675	1	0.152282	0.0905206	0.0960423
ZNF662	0	0.201709	0.200265	0	0	0	0	0	0	0	0.199432	0	0	0.0672363	0.133232	0	6.56675	1	0.152282	0.0905206	0.0960423
ARMH4	0	0.605127	0.200265	0.815756	0	0.407367	0	0.548561	0	0	0.199432	0	0	0.337498	0.133232	0.454772	6.56675	19.892	3.0292	0.0905206	0.123301
COL20A1	0	0	0.200265	0	0	0	0	0	0	0	0.199432	0	0	0	0.133232	0	6.56675	1	0.152282	0.0905206	0.0960423
B4GALNT1	0	0.403418	0.200265	0.815756	0	0	0	0	0	0	0.199432	0.181189	0	0.134473	0.133232	0.332315	6.56675	14.8131	2.25577	0.0905206	0.306576
JAM3	0	0.201709	0.200265	0	0	0	0	0.182854	0	0	0.199432	0	0	0.0672363	0.133232	0.0609513	6.56675	3.49628	0.532422	0.0905206	0.549764
KRT19	0	0	0.200265	0.611817	0	0.203683	0	0	0	0	0.199432	0	0	0.0678943	0.133232	0.203939	6.56675	9.33549	1.42163	0.0905206	0.732162
LIPH	0	0.806836	0.200265	0	0	0	0	0	0	0	0.199432	0	0	0.268945	0.133232	0	6.56675	1	0.152282	0.0905206	0.0960423
PLP1	0	0	0.200265	0	0	0	0	0	0	0	0.199432	0.181189	0	0	0.133232	0.0603963	6.56675	3.53869	0.53888	0.0905206	0.529995
HBQ1	0	0	0.200265	0	0	0	0	0	0	0	0.199432	0	0	0	0.133232	0	6.56675	1	0.152282	0.0905206	0.0960423
SKOR1	0	0	0.200265	0.203939	0	0.203683	0	0	0	0.249724	0.199432	0.181189	0	0.151136	0.133232	0.128376	6.56675	6.40367	0.975166	0.0905206	0.969071
NECTIN3	0.192642	0.201709	1.20159	0.407878	0.198308	0.61105	0.910095	0.731414	0.196956	0.249724	1.99432	0.543566	0.195969	0.354161	1.36867	0.560953	6.55744	2.71673	0.414298	0.000136038	0.0409563
PNMA2	0	0.201709	0.400529	0.407878	0	0.203683	0	0	0	0	0	0	0	0.135131	0.13351	0.135959	6.53086	6.56231	1.00482	0.0924275	0.98698
HP	0	0.403418	0.400529	0	0	0	0	0	0	0	0	0	0	0.134473	0.13351	0	6.53086	1	0.153119	0.0924275	0.108106
TRH	0	0.201709	0.400529	0	0	0	0	0	0	0	0	0	0	0.0672363	0.13351	0	6.53086	1	0.153119	0.0924275	0.108106
DAND5	0	0	0.400529	0	0	0	0	0.182854	0	0	0	0.181189	0	0	0.13351	0.121348	6.53086	6.08118	0.931145	0.0924275	0.984236
CD34	0	0	0.400529	0	0	0	0	0	0	0	0	0	0	0	0.13351	0	6.53086	1	0.153119	0.0924275	0.108106
NOTUM	0	0	0.400529	0	0	0	0	0	0	0	0	0	0	0	0.13351	0	6.53086	1	0.153119	0.0924275	0.108106
DNAI1	0	0	0.400529	0	0	0	0	0	0	0	0	0	0	0	0.13351	0	6.53086	1	0.153119	0.0924275	0.108106
NYNRIN	0	0	0.400529	0	0	0	0	0	0	0	0	0	0	0	0.13351	0	6.53086	1	0.153119	0.0924275	0.108106
TRAPPC3L	0	0.201709	0.400529	0	0	0	0	0	0	0	0	0	0	0.0672363	0.13351	0	6.53086	1	0.153119	0.0924275	0.108106
REM1	0	0	0.400529	0	0	0.203683	0	0.182854	0	0	0	0	0	0.0678943	0.13351	0.0609513	6.53086	3.49628	0.535348	0.0924275	0.596801
NFE4	0	0.201709	0.400529	0.203939	0	0.203683	0	0	0	0.249724	0	0.181189	0	0.218372	0.13351	0.128376	6.53086	6.40367	0.980524	0.0924275	0.979233
SLC52A1	0	0.201709	0.400529	0	0	0	0	0	0	0	0	0.181189	0	0.0672363	0.13351	0.0603963	6.53086	3.53869	0.541841	0.0924275	0.579917
PIWIL1	0	0	0.400529	0.407878	0	0	0	0	0	0	0	0	0	0	0.13351	0.135959	6.53086	6.56231	1.00482	0.0924275	0.98698
PSG4	0	0.806836	0.400529	0.407878	0	0	0	0	0	0	0	0	0	0.268945	0.13351	0.135959	6.53086	6.56231	1.00482	0.0924275	0.98698
TLR3	0.963209	1.00854	6.60874	0.611817	2.97461	1.2221	10.3751	1.82854	0.590869	0.499449	10.7693	0.905944	1.50956	0.91003	9.25105	1.11543	6.5229	0.787604	0.120744	4.21847e-14	1.47604e-15
GAREM1	1.54113	0.806836	6.809	1.22363	0.991538	0.61105	5.82461	1.27998	0.787825	0.249724	8.57558	0.724755	1.10683	0.55587	7.06973	1.07612	6.51589	1.00056	0.153557	5.31099e-14	1.39794e-11
APOL3	5.20133	2.2188	41.6551	3.6709	9.91538	6.31419	37.86	12.434	4.72695	2.74697	41.8807	6.34161	6.61455	3.75999	40.4653	7.48217	6.51001	1.12139	0.172256	7.16543e-31	2.64196e-14
POU5F1	0	0	0	0	0	0	0	0	0	0	0.398864	0	0	0	0.132955	0	6.49475	1	0.15397	0.0932899	0.094263
EXOC3L1	0	0	0	0	0	0	0	0	0	0	0.398864	0.181189	0	0	0.132955	0.0603963	6.49475	3.53869	0.544853	0.0932899	0.529455
CCDC140	0	0	0	0	0	0	0	0	0	0	0.398864	0	0	0	0.132955	0	6.49475	1	0.15397	0.0932899	0.094263
CNTNAP3B	0	0	0	0	0	0	0	0	0	0	0.398864	0	0	0	0.132955	0	6.49475	1	0.15397	0.0932899	0.094263
NLRP10	0	0	0	0.203939	0	0	0	0	0	0	0.398864	0	0	0	0.132955	0.0679797	6.49475	3.78471	0.582734	0.0932899	0.560304
NTNG1	0	0.201709	0	0	0	0	0	0	0	0	0.398864	0	0	0.0672363	0.132955	0	6.49475	1	0.15397	0.0932899	0.094263
IFNE	0	0	0	0	0	0	0	0	0	0	0.398864	0	0	0	0.132955	0	6.49475	1	0.15397	0.0932899	0.094263
C3orf80	0	0	0	0	0	0	0	0	0	0	0.398864	0.362378	0	0	0.132955	0.120793	6.49475	6.02383	0.927492	0.0932899	0.927492
KCTD16	0	0.201709	0	0	0	0	0	0	0	0	0.398864	0	0	0.0672363	0.132955	0	6.49475	1	0.15397	0.0932899	0.094263
ZFHX4	0	0	0	0.611817	0	0	0	0	0	0	0.398864	0	0	0	0.132955	0.203939	6.49475	9.33549	1.43739	0.0932899	0.771725
CEL	0	0	0	0.203939	0	0	0	0.182854	0	0	0.398864	0	0	0	0.132955	0.128931	6.49475	6.35558	0.978572	0.0932899	0.994695
WNT7B	0	0	0	0	0	0.407367	0	0.182854	0	0.249724	0.398864	0	0	0.21903	0.132955	0.0609513	6.49475	3.49628	0.538324	0.0932899	0.554139
ZCCHC12	0	0.605127	0	0	0	0	0	0.182854	0	0	0.398864	0	0	0.201709	0.132955	0.0609513	6.49475	3.49628	0.538324	0.0932899	0.554139
MDH1B	0	0	0	0.203939	0	0	0	0	0	0	0.398864	0.181189	0	0	0.132955	0.128376	6.49475	6.40367	0.985976	0.0932899	0.979287
OR8G5	0	0.201709	0	0.203939	0	0.203683	0	0	0	0.499449	0.398864	0.905944	0	0.301614	0.132955	0.369961	6.49475	16.4376	2.5309	0.0932899	0.214859
PTGDR2	0	0	0	0	0	0.203683	0	0	0	0	0.398864	0	0	0.0678943	0.132955	0	6.49475	1	0.15397	0.0932899	0.094263
FGF2	0	0	0	0.203939	0	0	0	0	0	0	0.398864	0	0	0	0.132955	0.0679797	6.49475	3.78471	0.582734	0.0932899	0.560304
OR56B1	0	0	0	0	0	0	0	0.182854	0	0	0.398864	0	0	0	0.132955	0.0609513	6.49475	3.49628	0.538324	0.0932899	0.554139
FAP	0.192642	0	0.801059	0.407878	0	0.203683	0	0	0	0	0.797728	0.543566	0.064214	0.0678943	0.532929	0.317148	6.46517	3.96881	0.613875	0.0125862	0.39571
PDE11A	0	0.403418	0.100132	0.203939	0	0.305525	0.0910095	0.182854	0	0.249724	0.199432	0.271784	0	0.319556	0.130191	0.219525	6.4577	10.2603	1.58884	0.09292	0.562715
APOL6	68.7731	75.8426	498.459	87.6938	84.0824	89.0097	406.995	195.836	76.0252	76.1659	497.982	139.515	76.2936	80.3394	467.812	141.015	6.3945	1.81176	0.283331	2.28026e-84	8.91072e-10
AC068896.1	0	0.403418	0.400529	0.407878	0	0.61105	0.364038	0	0.196956	0.499449	0.797728	0.724755	0.065652	0.504639	0.520765	0.377544	6.37639	4.64835	0.728993	0.0126769	0.525593
LRRC74A	0	0.201709	0.200265	0	0	0	0.182019	0	0	0.249724	0	0.181189	0	0.150478	0.127428	0.0603963	6.34175	3.53869	0.557998	0.0961373	0.549407
MTTP	0	0	0.200265	0	0	0.203683	0.182019	0	0	0	0	0.181189	0	0.0678943	0.127428	0.0603963	6.34175	3.53869	0.557998	0.0961373	0.549407
C19orf81	0	0	0.200265	0	0	0.203683	0.182019	0	0	0.249724	0	0	0	0.151136	0.127428	0	6.34175	1	0.157685	0.0961373	0.101169
MAP6	0	0	0.200265	0	0	0.203683	0.182019	0.365707	0	0.499449	0	0	0	0.234377	0.127428	0.121902	6.34175	5.93172	0.935344	0.0961373	0.964945
IFIT1B	0	0	0.200265	0	0	0	0.182019	0	0	0	0	0	0	0	0.127428	0	6.34175	1	0.157685	0.0961373	0.101169
ZNF878	0	0	0.200265	0	0	0.203683	0.182019	0	0	0	0	0	0	0.0678943	0.127428	0	6.34175	1	0.157685	0.0961373	0.101169
WFIKKN1	0	0	0.200265	0	0	0	0.182019	0.182854	0	0	0	0	0	0	0.127428	0.0609513	6.34175	3.49628	0.551311	0.0961373	0.560811
ITIH5	0	0	0.200265	0	0	0	0.182019	0	0	0	0	0	0	0	0.127428	0	6.34175	1	0.157685	0.0961373	0.101169
GJD4	0	0	0.200265	0.203939	0	0	0.182019	0	0	0.249724	0	0	0	0.0832413	0.127428	0.0679797	6.34175	3.78471	0.596793	0.0961373	0.566599
PRR23D2	0	0.806836	0.200265	0.203939	0	0	0.182019	0	0	0	0	0	0	0.268945	0.127428	0.0679797	6.34175	3.78471	0.596793	0.0961373	0.566599
OCM	0	0	0.200265	0.203939	0	0	0.182019	0.182854	0	0.249724	0	0	0	0.0832413	0.127428	0.128931	6.34175	6.35558	1.00218	0.0961373	0.998755
PLPP2	0	0.403418	0.200265	0.203939	0	0	0.182019	0.182854	0	0.249724	0	0	0	0.217714	0.127428	0.128931	6.34175	6.35558	1.00218	0.0961373	0.998755
SELENOV	0	0	0.200265	0	0	0	0.182019	0	0	0	0	0	0	0	0.127428	0	6.34175	1	0.157685	0.0961373	0.101169
PRR23D1	0	0.806836	0.200265	0.203939	0	0	0.182019	0	0	0	0	0	0	0.268945	0.127428	0.0679797	6.34175	3.78471	0.596793	0.0961373	0.566599
RXFP1	0	0	0.200265	0	0	0	0.182019	0	0	0	0	0	0	0	0.127428	0	6.34175	1	0.157685	0.0961373	0.101169
SMIM41	0	0.201709	0.200265	0.203939	0	0.407367	0.182019	0.182854	0	0	0	0.181189	0	0.203025	0.127428	0.189327	6.34175	8.97603	1.41539	0.0961373	0.669433
CLDN6	0	0	0.200265	0	0	0	0.182019	0	0	0	0	0.181189	0	0	0.127428	0.0603963	6.34175	3.53869	0.557998	0.0961373	0.549407
ENPP3	0	0	0.200265	0	0	0	0.182019	0	0	0	0	0	0	0	0.127428	0	6.34175	1	0.157685	0.0961373	0.101169
BEND5	0	0.403418	0.200265	0.611817	0	0.203683	0.182019	0	0	0	0	0.543566	0	0.202367	0.127428	0.385128	6.34175	17.2131	2.71426	0.0961373	0.200151
ZSCAN5B	0	0.201709	0.200265	0	0	0	0.182019	0.182854	0	0	0	0	0	0.0672363	0.127428	0.0609513	6.34175	3.49628	0.551311	0.0961373	0.560811
PPFIA3	0	0.605127	0.200265	0	0	0	0.182019	0	0	0	0	0	0	0.201709	0.127428	0	6.34175	1	0.157685	0.0961373	0.101169
SYN2	0	0	0.200265	0	0	0	0.182019	0	0	0.249724	0	0	0	0.0832413	0.127428	0	6.34175	1	0.157685	0.0961373	0.101169
TMEM171	0	0.201709	0.200265	0	0	0	0.182019	0	0	0	0	0	0	0.0672363	0.127428	0	6.34175	1	0.157685	0.0961373	0.101169
CYP2J2	0	0	0.200265	0	0	0	0.182019	0	0	0	0	0	0	0	0.127428	0	6.34175	1	0.157685	0.0961373	0.101169
SYT6	0	0.403418	0.200265	0	0	0.203683	0.182019	0.182854	0	0	0	0	0	0.202367	0.127428	0.0609513	6.34175	3.49628	0.551311	0.0961373	0.560811
GAD1	0	0	0.200265	0	0	0	0.182019	0.182854	0	0.249724	0	0.181189	0	0.0832413	0.127428	0.121348	6.34175	6.08118	0.958911	0.0961373	0.978687
CSAG3	0	0	0	0.203939	0	0	0.182019	0	0	0	0.199432	0	0	0	0.12715	0.0679797	6.32367	3.78471	0.5985	0.0965952	0.549923
OR5H14	0	0	0	0	0	0	0.182019	0	0	0	0.199432	0	0	0	0.12715	0	6.32367	1	0.158136	0.0965952	0.0942237
CSAG2	0	0	0	0.203939	0	0	0.182019	0	0	0	0.199432	0	0	0	0.12715	0.0679797	6.32367	3.78471	0.5985	0.0965952	0.549923
PLCE1	0	0.201709	0	0.203939	0	0	0.182019	0	0	0	0.199432	0	0	0.0672363	0.12715	0.0679797	6.32367	3.78471	0.5985	0.0965952	0.549923
GSTM5	0	0	0	0	0	0	0.182019	0	0	0	0.199432	0	0	0	0.12715	0	6.32367	1	0.158136	0.0965952	0.0942237
IL37	0	0.201709	0	0	0	0.203683	0.182019	0	0	0.249724	0.199432	0	0	0.218372	0.12715	0	6.32367	1	0.158136	0.0965952	0.0942237
TRIM50	0	0	0	0.203939	0	0	0.182019	0	0	0	0.199432	0	0	0	0.12715	0.0679797	6.32367	3.78471	0.5985	0.0965952	0.549923
RAB40A	0	0	0	0	0	0	0.182019	0.182854	0	0	0.199432	0.181189	0	0	0.12715	0.121348	6.32367	6.08118	0.961653	0.0965952	0.956843
HDC	0	0	0	0	0	0	0.182019	0	0	0	0.199432	0.181189	0	0	0.12715	0.0603963	6.32367	3.53869	0.559594	0.0965952	0.524197
ROBO4	0	0	0	0	0	0	0.182019	0.182854	0	0.749173	0.199432	0.362378	0	0.249724	0.12715	0.181744	6.32367	8.60512	1.36078	0.0965952	0.721643
CADPS2	0	0.201709	0	0	0	0	0.182019	0	0	0	0.199432	0	0	0.0672363	0.12715	0	6.32367	1	0.158136	0.0965952	0.0942237
OGN	0	0	0	0.407878	0	0	0.182019	0	0	0	0.199432	0.181189	0	0	0.12715	0.196356	6.32367	9.22343	1.45856	0.0965952	0.710784
TBC1D26	0	0	0	0	0	0	0.182019	0	0	0	0.199432	0	0	0	0.12715	0	6.32367	1	0.158136	0.0965952	0.0942237
RNF152	0	0.806836	0	0.611817	0	0.61105	0.182019	1.46283	0	0.249724	0.199432	0	0	0.55587	0.12715	0.691549	6.32367	29.4027	4.64963	0.0965952	0.0251316
LTA	0	0	0	0	0	0	0.182019	0.365707	0	0	0.199432	0	0	0	0.12715	0.121902	6.32367	5.93172	0.938019	0.0965952	0.941635
SYNPO	0	0	0	0.203939	0	0	0.182019	0	0	0.249724	0.199432	0	0	0.0832413	0.12715	0.0679797	6.32367	3.78471	0.5985	0.0965952	0.549923
CLUL1	0	0	0	0	0	0	0.182019	0.182854	0	0.249724	0.199432	0	0	0.0832413	0.12715	0.0609513	6.32367	3.49628	0.552888	0.0965952	0.539006
CIDEC	0	0	0	0	0	0.203683	0.182019	0.182854	0	0	0.199432	0	0	0.0678943	0.12715	0.0609513	6.32367	3.49628	0.552888	0.0965952	0.539006
FAM3D	0	0	0	0	0	0	0.182019	0	0	0	0.199432	0	0	0	0.12715	0	6.32367	1	0.158136	0.0965952	0.0942237
EGF	0	0.201709	0	0	0	0	0.182019	0.182854	0	0	0.199432	0	0	0.0672363	0.12715	0.0609513	6.32367	3.49628	0.552888	0.0965952	0.539006
PALM	0	0	0	0.815756	0	0.407367	0.182019	0.365707	0	0.249724	0.199432	0	0	0.21903	0.12715	0.393821	6.32367	17.3468	2.74315	0.0965952	0.209393
RGS4	0	0.201709	0	0.407878	0	0	0.182019	0.182854	0	0	0.199432	0	0	0.0672363	0.12715	0.196911	6.32367	9.17246	1.4505	0.0965952	0.698149
MPC1L	0	0	0	0	0	0	0.182019	0	0	0	0.199432	0	0	0	0.12715	0	6.32367	1	0.158136	0.0965952	0.0942237
BOD1L2	0	0	0	0	0	0	0.182019	0	0	0	0.199432	0	0	0	0.12715	0	6.32367	1	0.158136	0.0965952	0.0942237
FOLH1	0	0	0	0	0	0	0.182019	0.182854	0	0	0.199432	0	0	0	0.12715	0.0609513	6.32367	3.49628	0.552888	0.0965952	0.539006
MED12L	0	0	0	0.203939	0	0	0.182019	0	0	0	0.199432	0.181189	0	0	0.12715	0.128376	6.32367	6.40367	1.01265	0.0965952	0.963344
TMEM252	0	0	0	0	0	0	0.182019	0	0	0	0.199432	0	0	0	0.12715	0	6.32367	1	0.158136	0.0965952	0.0942237
TMEM110-MUSTN1	0.192642	0.605127	1.80238	0.407878	0.594923	0.61105	1.27413	0.731414	0.393913	0.749173	4.58694	0.724755	0.393826	0.655117	2.55448	0.621349	6.26623	1.58908	0.253595	2.67235e-06	0.000428432
SAMD9	27.933	22.5914	189.651	29.3672	42.2395	25.0531	181.473	99.8381	31.9069	21.726	237.524	64.6844	34.0265	23.1235	202.883	64.6299	6.25265	1.78219	0.285029	2.11923e-57	1.38917e-06
CAPNS2	0	0.605127	0.400529	0	0	0.203683	1.27413	0	0.393913	0.249724	0.99716	0.362378	0.131304	0.352845	0.890606	0.120793	6.23391	0.965474	0.154875	0.00233111	0.00344147
AC139768.1	0	0.403418	0	0.203939	0	0.61105	0.728076	0	0.196956	0.249724	0.797728	0.181189	0.065652	0.421397	0.508601	0.128376	6.19522	1.74597	0.281825	0.0149988	0.0673627
NCF1	2.69698	2.42051	20.2267	2.44727	3.56954	3.05525	16.3817	3.29136	3.74217	4.49504	22.9347	1.6307	3.33623	3.3236	19.8477	2.45644	6.16488	0.747695	0.121283	1.62383e-26	4.23913e-21
HLA-DOB	0.192642	0	0.801059	0.407878	0	0.814734	1.63817	0.731414	2.16652	1.24862	11.3676	5.25448	0.786387	0.687785	4.60228	2.13126	6.13631	2.90999	0.474224	1.1042e-08	0.00692955
CNIH2	0	0	0	0	0	0.203683	0.364038	0	0	0	0	0.362378	0	0.0678943	0.121346	0.120793	6.05326	6.02383	0.995138	0.105045	0.957038
CATSPERB	0	0	0	0	0	0.203683	0.364038	0.182854	0	0	0	0	0	0.0678943	0.121346	0.0609513	6.05326	3.49628	0.577586	0.105045	0.574925
GPT	0	0.201709	0	0	0	0	0.364038	0	0	0	0	0	0	0.0672363	0.121346	0	6.05326	1	0.1652	0.105045	0.104169
AXIN2	0	0	0	0.407878	0	0.61105	0.364038	0	0	0.249724	0	0	0	0.286925	0.121346	0.135959	6.05326	6.56231	1.08409	0.105045	0.998759
CCN5	0	0	0	0.203939	0	0	0.364038	0	0	0	0	0	0	0	0.121346	0.0679797	6.05326	3.78471	0.625235	0.105045	0.591324
KIR2DL3	0	0	0	0	0	0	0.364038	0	0	0	0	0	0	0	0.121346	0	6.05326	1	0.1652	0.105045	0.104169
KIR2DL1	0	0	0	0	0	0	0.364038	0.182854	0	0	0	0	0	0	0.121346	0.0609513	6.05326	3.49628	0.577586	0.105045	0.574925
EBI3	0	0	0	0	0	0	0.364038	0	0	0	0	0	0	0	0.121346	0	6.05326	1	0.1652	0.105045	0.104169
ADRB1	0	0	0	0	0	0	0.364038	0	0	0	0	0	0	0	0.121346	0	6.05326	1	0.1652	0.105045	0.104169
CFI	0	0	0	0.611817	0	0.203683	0.364038	0.182854	0	0	0	0	0	0.0678943	0.121346	0.26489	6.05326	11.9706	1.97755	0.105045	0.447037
RPL3L	0	0	0	0	0	0	0.364038	0	0	0	0	0	0	0	0.121346	0	6.05326	1	0.1652	0.105045	0.104169
WNT3	0	0.201709	0	0	0	0	0.364038	0	0	0	0	0	0	0.0672363	0.121346	0	6.05326	1	0.1652	0.105045	0.104169
GATA2	0	1.21025	0	1.0197	0	0	0.364038	0.182854	0	0	0	0.362378	0	0.403417	0.121346	0.521644	6.05326	22.8917	3.78171	0.105045	0.0919931
TMEM89	0	0	0	0.203939	0	0	0.364038	0	0	0	0	0	0	0	0.121346	0.0679797	6.05326	3.78471	0.625235	0.105045	0.591324
AC136352.3	0	0	0	0	0	0	0.364038	0	0	0	0	0	0	0	0.121346	0	6.05326	1	0.1652	0.105045	0.104169
NLGN2	0	0.403418	0	0.407878	0	0	0.364038	0.182854	0	0.249724	0	0.362378	0	0.217714	0.121346	0.317703	6.05326	14.4077	2.38015	0.105045	0.275571
CRISPLD1	0	0	0	0	0	0.203683	0.364038	0.182854	0	0	0	0	0	0.0678943	0.121346	0.0609513	6.05326	3.49628	0.577586	0.105045	0.574925
APOA1	0	0	0	0	0	0.407367	0.364038	0	0	0	0	0	0	0.135789	0.121346	0	6.05326	1	0.1652	0.105045	0.104169
HID1	0	0	0	0	0	0	0.364038	0	0	0	0	0	0	0	0.121346	0	6.05326	1	0.1652	0.105045	0.104169
PRLHR	0	0	0	0	0	0	0.364038	0	0	0	0	0	0	0	0.121346	0	6.05326	1	0.1652	0.105045	0.104169
CTXND1	0	0	0	0	0	0	0.364038	0	0	0.249724	0	0	0	0.0832413	0.121346	0	6.05326	1	0.1652	0.105045	0.104169
COL17A1	0	0	0	0	0	0	0.364038	0.182854	0	0	0	0	0	0	0.121346	0.0609513	6.05326	3.49628	0.577586	0.105045	0.574925
PDE3A	0	0	0	0	0	0	0.364038	0	0	0	0	0	0	0	0.121346	0	6.05326	1	0.1652	0.105045	0.104169
SELENBP1	0	0	0	0.407878	0	0	0.364038	0	0	0	0	0	0	0	0.121346	0.135959	6.05326	6.56231	1.08409	0.105045	0.998759
NUGGC	0	0	0	0.203939	0	0	0.364038	0	0	0.249724	0	0	0	0.0832413	0.121346	0.0679797	6.05326	3.78471	0.625235	0.105045	0.591324
ELANE	0	0	0	0	0	0	0.364038	0	0	0	0	0	0	0	0.121346	0	6.05326	1	0.1652	0.105045	0.104169
KBTBD12	0	0	0	0	0	0.203683	0.364038	0	0	0	0	0	0	0.0678943	0.121346	0	6.05326	1	0.1652	0.105045	0.104169
MYH14	0	0.605127	0	0	0	0	0.364038	0	0	0	0	0.181189	0	0.201709	0.121346	0.0603963	6.05326	3.53869	0.584591	0.105045	0.568271
PPP4R4	0	0	0	0	0	0.203683	0.364038	0	0	0.249724	0	0.181189	0	0.151136	0.121346	0.0603963	6.05326	3.53869	0.584591	0.105045	0.568271
HIST1H2BF	0	0.201709	0	0.203939	0	0	0.364038	0	0	0	0	0.362378	0	0.0672363	0.121346	0.188772	6.05326	8.94672	1.478	0.105045	0.684501
ITIH4	2.50434	1.41196	11.8156	1.22363	1.18985	2.03683	5.64259	3.10851	0.984782	0.749173	9.9716	0.724755	1.55966	1.39932	9.14326	1.68563	6.04708	1.05646	0.174705	1.31451e-15	2.39767e-06
SUGCT	0.192642	0	0	0.203939	0	0	0.728076	0.182854	0	0	0.797728	0.543566	0.064214	0	0.508601	0.31012	6.03737	3.87446	0.641746	0.0166687	0.410494
ENPP2	0.192642	0.201709	2.20291	0.203939	1.98308	2.85157	7.28076	0.731414	0.590869	1.24862	5.98296	0.724755	0.922197	1.43397	5.15554	0.553369	5.89889	0.661104	0.112073	4.88204e-10	1.83454e-11
SLC22A13	0	0.201709	1.00132	0.611817	0.198308	0	0.182019	0.182854	0.196956	0.499449	1.39602	0.362378	0.131755	0.233719	0.859786	0.385683	5.83494	2.65221	0.45454	0.003356	0.128131
GMPR	10.7879	5.44614	59.8791	8.3615	13.4849	13.6468	76.084	28.708	14.5748	11.2376	80.5706	26.8159	12.9492	10.1102	72.1779	21.2951	5.81794	1.53678	0.264145	1.55538e-51	2.26301e-12
SP110	53.747	31.87	333.441	40.9918	76.5467	50.9209	358.942	178.465	69.5256	36.7095	405.047	83.1657	66.6064	39.8335	365.81	100.874	5.77198	1.32731	0.229957	5.86108e-83	8.55369e-06
GRIN3A	0.577925	0	2.00265	0.203939	1.18985	1.62947	4.91452	1.09712	0.590869	0	6.58126	0.362378	0.786215	0.543157	4.49948	0.554479	5.74522	0.718985	0.125145	3.53087e-09	6.59399e-09
NUPR1	1.34849	5.24443	18.4244	6.11817	5.75092	9.16576	32.0354	11.3369	9.25695	7.49173	32.5074	10.3278	5.45212	7.30064	27.6557	9.26096	5.74515	1.95698	0.340632	6.21663e-22	1.48829e-12
CALHM6	3.85283	3.63076	24.8328	5.50636	9.32046	7.94366	24.2085	7.13129	1.18174	0.749173	17.55	1.99308	4.78501	4.10786	22.1971	4.87691	5.69932	1.13381	0.198937	3.53479e-11	2.31063e-15
TRIB2	0.385283	1.81538	8.81165	1.0197	1.58646	0.61105	1.27413	0.731414	1.57565	0.499449	14.1597	1.6307	1.18246	0.975293	8.08183	1.12727	5.68138	0.995233	0.175174	0.000673472	1.08524e-10
SMIM1	0	0.403418	0.801059	0.407878	0.198308	0.61105	0.910095	0.365707	0.393913	1.74807	1.79489	0	0.197407	0.920846	1.16868	0.257862	5.67391	1.26842	0.223553	0.000726365	0.00709836
IRF4	0.577925	1.81538	3.60476	0.203939	0.396615	0	2.18423	0.365707	1.37869	0.249724	7.17955	1.6307	0.78441	0.688368	4.32285	0.733449	5.63254	0.937172	0.166385	3.06324e-09	1.02871e-07
NEU4	0	3.63076	0.801059	8.56544	0	1.01842	0.182019	0.914268	0.196956	2.99669	0.398864	2.35545	0.065652	2.54862	0.460647	3.94505	5.60619	43.7644	7.80644	0.0241835	7.54506e-08
AMOTL2	0	0	0.400529	0	0	0	0.364038	0.182854	0.196956	0	0.598296	0.181189	0.065652	0	0.454288	0.121348	5.59779	1.68117	0.300328	0.0237911	0.0876253
FAM53A	0.192642	0.605127	1.60212	0.407878	0.198308	0.814734	1.09211	0.182854	0.393913	0.249724	1.79489	0.724755	0.261621	0.556528	1.49637	0.438496	5.55774	1.65408	0.297617	0.000157711	0.00478751
PML	20.8053	14.9265	128.77	21.8215	25.1851	23.0162	105.571	58.1474	21.4682	20.2277	122.85	50.3705	22.4862	19.3901	119.064	43.4465	5.51868	1.85508	0.336145	1.69111e-53	4.88176e-06
SPOCK1	0	0.201709	0.600794	1.22363	0.198308	0.407367	0.182019	0.182854	0	0	0.598296	0.362378	0.0661027	0.203025	0.46037	0.589621	5.51389	6.65512	1.20697	0.0253267	0.719816
CD80	0.385283	1.00854	3.00397	0.611817	0.198308	0.203683	1.09211	1.27998	0.196956	0	0.398864	0.543566	0.260182	0.404074	1.49831	0.811788	5.4789	2.97268	0.542569	0.00024962	0.282928
HERC6	3.85283	4.4376	36.8487	6.93393	6.74246	5.70314	26.0287	13.714	9.05999	8.2409	37.8921	12.3208	6.55176	6.12721	33.5898	10.9896	5.40391	1.73497	0.321058	2.59265e-25	3.29007e-09
CSRNP1	20.9979	84.9195	108.744	90.345	20.0291	30.3488	86.095	66.5587	16.1504	27.4697	100.514	55.9873	19.0591	47.5793	98.451	70.9637	5.38702	3.77234	0.700264	6.83748e-50	0.00536636
FCRL1	0.192642	0.201709	0	0	0	0.407367	0.364038	0.182854	0	0.249724	0.99716	0	0.064214	0.286267	0.453733	0.0609513	5.37032	1.00419	0.186988	0.0297846	0.0332268
C11orf65	0.192642	0.201709	0.600794	0.407878	0.198308	0.814734	0.546057	0.548561	0	0.249724	1.19659	0	0.130317	0.422056	0.781147	0.318813	5.34695	2.24846	0.420514	0.00580551	0.12684
OR11G2	0	0	0	0	0.198308	0	0.910095	0	0	0.249724	0.398864	0.181189	0.0661027	0.0832413	0.43632	0.0603963	5.32039	0.962132	0.180839	0.0304787	0.0344056
TNFSF18	0	0	0	0	0	0	0.910095	0	0.196956	0.249724	0.398864	0	0.065652	0.0832413	0.43632	0	5.29398	0.270626	0.0511196	0.031184	0.00283242
DDX60	11.5585	10.6906	73.0966	12.6442	12.6917	8.96207	57.8821	32.7308	14.7717	13.4851	66.2114	20.6555	13.0073	11.0459	65.73	22.0102	5.2662	1.64046	0.311507	1.37238e-42	1.0319e-07
CD38	1.54113	0.201709	4.40582	0.815756	0.991538	0.814734	5.46057	2.3771	0.393913	0.249724	4.9858	0.181189	0.975527	0.422056	4.95073	1.12468	5.20981	1.07754	0.20683	3.17621e-09	6.01176e-06
IRF6	0.192642	1.21025	2.20291	0.407878	0.79323	0.61105	3.09432	0.182854	0.196956	0.249724	0.797728	0.181189	0.394276	0.690341	2.03165	0.257307	5.16223	0.697136	0.135046	3.71067e-05	1.92344e-05
OAS3	74.5523	47.805	399.929	86.0623	77.7366	67.0119	339.648	231.31	65.9804	51.4432	334.049	153.648	72.7564	55.42	357.875	157.007	5.1328	2.0624	0.401809	5.43586e-78	0.000226361
MAK	0.577925	0.605127	3.00397	0.407878	0.594923	0	2.18423	0.548561	0.196956	0	1.79489	0.543566	0.456601	0.201709	2.3277	0.500002	5.10194	1.13076	0.221634	9.15584e-06	0.000100576
PRLR	0.192642	0.806836	1.00132	0.203939	0.396615	0.61105	1.82019	1.64568	0.590869	0.249724	3.19091	0	0.393375	0.55587	2.00414	0.61654	5.07138	1.18016	0.232709	3.54642e-05	0.0195221
ASAH2	1.15585	1.41196	2.40318	0.203939	0	0	1.27413	1.09712	0	0	1.59546	0.181189	0.385283	0.470653	1.75759	0.494083	5.06889	1.80904	0.35689	0.00047373	0.00819942
OAS1	47.3899	43.1657	301.999	58.7345	64.45	42.1625	253.735	165.665	79.9643	70.1725	363.365	237.357	63.9347	51.8336	306.366	153.919	5.04942	2.19174	0.434057	3.84402e-58	0.00968277
PNPT1	20.2274	12.7077	82.3088	14.6836	20.8223	17.5168	95.9241	51.3819	17.7261	13.9846	102.708	30.4397	19.5919	14.7364	93.647	32.1684	4.97485	1.51814	0.305162	3.19148e-45	6.00442e-09
TRIM22	17.5304	10.8923	98.9308	17.7427	39.6615	20.3683	123.773	64.5473	17.7261	13.2354	111.483	54.1755	24.9727	14.832	111.396	45.4885	4.93496	1.77332	0.359337	1.23906e-31	5.90179e-06
DLGAP3	0.192642	0.201709	1.00132	0.203939	0	0.61105	0	0.182854	0	0.249724	0.199432	0.181189	0.064214	0.354161	0.400251	0.189327	4.92345	2.52699	0.513255	0.0454767	0.404945
APOBEC3F	3.08227	2.01709	14.4191	2.24333	3.76784	3.6663	17.8379	6.21702	4.53	4.49504	21.3392	3.08021	3.79337	3.39281	17.8654	3.84685	4.89916	0.996687	0.203441	8.07011e-22	4.97453e-13
NKD1	0.385283	1.41196	2.80371	1.22363	0.991538	4.07367	4.00442	2.7428	0.590869	1.24862	2.59262	1.99308	0.655897	2.24475	3.13358	1.9865	4.87236	3.04106	0.624146	6.60761e-07	0.0868468
TRIM5	12.3291	8.87519	54.8725	13.256	16.4595	9.77681	73.3537	42.2392	11.6204	7.49173	57.0376	30.9833	13.4697	8.71458	61.7546	28.8262	4.79348	2.03494	0.424523	1.33102e-40	1.1095e-06
TMEM249	0.192642	0	0.200265	0.203939	0	0	0.182019	0	0	0.249724	0.797728	0	0.064214	0.0832413	0.393337	0.0679797	4.78756	1.0562	0.220614	0.0474554	0.0560291
FCGBP	0	0	0.600794	0	0.198308	0.203683	0.182019	0.182854	0	0	0.398864	0.362378	0.0661027	0.0678943	0.393892	0.181744	4.76413	2.34178	0.491545	0.047035	0.31046
PARP14	112.503	66.5639	635.84	109.515	162.414	153.374	556.068	333.525	124.083	119.368	601.687	175.21	133	113.102	597.865	206.083	4.74254	1.45505	0.306808	1.60687e-53	4.67788e-05
IFI35	8.09095	5.44614	59.2784	10.8088	14.0798	10.3879	36.5858	27.6109	12.6052	15.4829	63.4194	23.9169	11.592	10.439	53.0945	20.7789	4.72908	1.78215	0.376849	9.8257e-20	0.000264944
MT2A	89.5784	408.259	327.032	487.007	11.1052	19.961	105.571	67.1073	286.965	637.796	819.865	960.663	129.216	355.339	417.489	504.926	4.72749	4.80281	1.01593	4.33072e-07	0.845869
ASAH2B	1.73378	1.61367	3.4045	0.611817	0.396615	0.203683	3.27634	1.46283	0	0	2.39318	0.362378	0.710132	0.605784	3.02467	0.812342	4.72019	1.41863	0.300545	2.86402e-05	0.00011946
FOXD4	0	0.605127	0.600794	1.0197	0.198308	0	0.546057	0.914268	0	0.249724	0	0.181189	0.0661027	0.28495	0.382284	0.705052	4.67524	8.3027	1.77589	0.0512725	0.252649
CCL3L1	13.2923	93.3912	81.1072	105.029	32.5224	67.0119	85.0029	76.0671	5.12087	27.9691	32.9063	39.1368	16.9785	62.7907	66.3388	73.411	4.67218	5.22849	1.11907	3.84448e-18	0.446325
PARP10	0.770567	1.41196	7.61006	1.83545	1.78477	1.01842	5.46057	2.7428	2.16652	2.74697	8.17671	3.44259	1.57395	1.72578	7.08245	2.67361	4.66708	1.74991	0.374946	7.33627e-11	2.81241e-05
HPD	0	0	0	0.203939	0.198308	0	0.546057	0.365707	0	0.249724	0.598296	0	0.0661027	0.0832413	0.381451	0.189882	4.66134	2.42742	0.520756	0.0517439	0.336155
SLC2A12	0.192642	0.201709	0	0	0	0	0.546057	0.365707	0	0.249724	0.598296	0.362378	0.064214	0.150478	0.381451	0.242695	4.6273	3.03936	0.656834	0.0528189	0.497907
GNMT	0.192642	0	0	0.203939	0	0	0.546057	0	0	0.249724	0.598296	0	0.064214	0.0832413	0.381451	0.0679797	4.6273	1.0562	0.228255	0.0528189	0.0605053
IL7	0.577925	0.403418	2.20291	0.203939	1.18985	0.814734	5.64259	0.365707	0.393913	0.249724	1.99432	0	0.720563	0.489292	3.27994	0.189882	4.62484	0.28743	0.0621493	8.97543e-07	7.18887e-10
FAM84B	0.192642	1.41196	1.00132	0.815756	0.594923	0.203683	2.18423	0.548561	0.196956	0.499449	1.39602	0.362378	0.328174	0.705031	1.52719	0.575565	4.61616	1.7424	0.377458	0.000394458	0.019628
ITGA2	1.34849	2.01709	7.20953	1.63151	0.79323	1.01842	2.73029	1.82854	2.95435	1.24862	12.5642	1.81189	1.69869	1.42804	7.50134	1.75731	4.55597	1.11522	0.244782	2.51685e-11	3.18222e-06
ATP10A	2.88963	1.81538	11.8156	3.05909	1.78477	1.01842	7.28076	2.7428	1.57565	2.74697	8.37615	3.44259	2.08335	1.86026	9.1575	3.08149	4.55322	1.52983	0.335988	1.6227e-13	4.68566e-07
TNF	4.6234	5.44614	20.2267	6.52605	3.17292	2.03683	9.64701	3.65707	3.54521	2.49724	20.3421	4.71091	3.78051	3.32674	16.7386	4.96468	4.51756	1.33604	0.295744	5.57939e-18	1.32775e-10
ATP13A4	0.192642	0	0.200265	0	0	0	0.910095	0	0	0	0	0	0.064214	0	0.37012	0	4.48786	0.289202	0.0644409	0.0608554	0.00639811
SLFN5	16.3745	26.6256	75.9003	28.9593	20.2274	11.8136	43.1385	26.8795	15.7565	12.2365	121.255	41.311	17.4528	16.8919	80.0979	32.3833	4.43343	1.88031	0.424122	5.24011e-09	2.49882e-09
PLSCR1	43.9223	46.7965	191.453	58.1226	61.277	49.2914	267.022	185.048	61.2534	41.9537	239.119	208.729	55.4842	46.0139	232.531	150.633	4.38719	2.47545	0.564244	8.8706e-61	0.0101691
EREG	0.963209	8.06836	2.00265	4.48666	1.38815	19.3499	8.91894	28.708	0.984782	5.49393	3.58978	18.1189	1.11205	10.9707	4.83712	17.1045	4.30046	14.1451	3.2892	1.17872e-07	1.06204e-09
APOL1	24.4655	22.9948	108.744	27.5318	22.4088	30.3488	70.4414	35.8393	29.7404	30.4664	144.788	26.8159	25.5382	27.9367	107.991	30.0623	4.29501	1.20513	0.280588	1.58373e-38	1.06592e-10
PTPRU	0.577925	2.01709	1.80238	1.22363	0	0.203683	0.546057	0	0	0.749173	0.199432	0.362378	0.192642	0.989982	0.84929	0.528669	4.26181	2.71353	0.636708	0.0107304	0.324078
EIF2AK2	79.7537	47.805	358.874	70.359	109.069	82.4918	386.609	252.887	97.2964	52.1924	407.639	162.526	95.373	60.8297	384.374	161.924	4.23541	1.55586	0.367347	6.07499e-63	0.000121379
TRANK1	2.69698	2.82392	15.0199	1.22363	4.36277	1.42578	12.7413	4.02278	3.74217	0.749173	15.9546	4.34853	3.60064	1.66629	14.5719	3.19831	4.21055	0.882341	0.209555	8.36559e-16	7.81381e-11
TTC21A	0.385283	0.403418	1.20159	0.203939	0	0.203683	1.45615	1.27998	0.787825	0.499449	2.19375	0.724755	0.391036	0.36885	1.61716	0.736225	4.20146	1.85901	0.442467	0.000662419	0.0489612
ABTB2	7.89831	27.4324	32.0424	31.4066	3.56954	6.31419	17.1098	13.5312	11.8174	20.4774	42.6785	40.0427	7.76175	18.0747	30.6102	28.3268	4.18199	3.77947	0.903749	1.92131e-24	0.452207
CITED1	0.192642	0	0.600794	0.815756	0	0.203683	0	0.365707	0	0	0.398864	0.362378	0.064214	0.0678943	0.333219	0.514614	4.16073	6.32627	1.52047	0.0809618	0.440454
IGFBP4	0.770567	0.806836	3.4045	2.85515	1.58646	2.03683	5.27855	1.27998	0.590869	0.499449	3.19091	0.181189	0.982632	1.11437	3.95799	1.43877	4.15964	1.30714	0.314243	3.24318e-07	0.00218805
DHX58	12.1364	7.05981	58.4773	14.4797	17.0545	14.4615	58.2461	41.3249	18.5139	10.9879	71.995	43.4853	15.9016	10.8364	62.9061	33.0966	4.15275	1.98767	0.47864	1.05092e-33	0.00028908
AC136616.1	0.385283	0.806836	1.60212	2.03939	0.198308	0.814734	0.910095	0.914268	0.393913	2.24752	1.59546	1.26832	0.325835	1.2897	1.36922	1.40733	4.14807	4.17633	1.00681	0.00121199	0.972805
MFAP3L	0	0.403418	0.600794	0.815756	0	0	0	0.182854	0.196956	0	0.398864	0	0.065652	0.134473	0.333219	0.33287	4.12925	3.74667	0.907348	0.0825617	0.952209
P2RY6	5.00868	1.41196	17.6233	2.03939	6.34584	2.24052	20.5682	4.20563	2.75739	2.74697	16.9517	2.71783	4.70397	2.13315	18.3811	2.98762	4.12393	0.660279	0.160109	1.95235e-17	1.04118e-19
BATF3	1.15585	1.21025	4.80635	1.83545	1.58646	2.24052	4.00442	1.46283	1.96956	3.24642	10.3705	1.81189	1.57062	2.2324	6.39376	1.70339	4.12093	1.11237	0.26993	2.58232e-09	1.12447e-06
RIMS2	0.192642	0	0.400529	0	0	0.407367	0.364038	0.365707	0.196956	0	0.99716	0.181189	0.129866	0.135789	0.587242	0.182299	4.12026	1.36425	0.331108	0.0276352	0.087275
SLC25A28	14.8334	17.9521	65.086	21.6175	19.4341	15.6836	61.1584	36.7536	13.7869	15.9824	62.0234	31.708	16.0181	16.5394	62.7559	30.0264	4.11072	1.90328	0.463004	3.44937e-32	1.19501e-07
AP003108.2	0	0.201709	0.200265	0.203939	0	0	0.182019	0	0.196956	0	0.598296	0.543566	0.065652	0.0672363	0.32686	0.249168	4.10522	3.15944	0.769616	0.0831359	0.666877
CACNB4	0	0	0.400529	0	0	0	0.182019	0	0.196956	0	0.398864	0.362378	0.065652	0	0.327137	0.120793	4.10382	1.65539	0.403378	0.0822331	0.227452
TEKT4	0.192642	0.605127	0.801059	0.611817	0	0	0.182019	0	0	0	0	0	0.064214	0.201709	0.327693	0.203939	4.09432	2.57607	0.629181	0.086514	0.499687
RNF19B	6.54982	9.68203	27.6365	11.6245	7.13907	3.86999	20.5682	9.32553	4.92391	7.242	25.1284	7.06636	6.20427	6.93134	24.4444	9.3388	4.093	1.53237	0.374388	3.5197e-20	3.78229e-09
SLFN12	3.66019	1.81538	13.4177	2.24333	7.13907	5.29577	24.2085	10.4227	4.13608	3.99559	20.5415	4.8921	4.97845	3.70225	19.3892	5.85271	4.07833	1.12483	0.275805	1.47778e-18	2.48949e-10
ASCL2	3.66019	3.42905	20.6273	2.85515	3.96615	2.03683	12.7413	3.29136	4.13608	1.74807	13.3619	1.08713	3.92081	2.40465	15.5768	2.41121	4.07392	0.609641	0.149645	1.30902e-15	4.54938e-16
AMBP	0	0.403418	0.600794	0.203939	0	0.203683	0.182019	0.182854	0.196956	0.249724	0.199432	0	0.065652	0.285608	0.327415	0.128931	4.06208	1.71541	0.422299	0.0852455	0.265859
CCDC38	0.192642	0.403418	0.400529	0.203939	0	0.203683	0.364038	0.365707	0	0	0.199432	0.905944	0.064214	0.202367	0.321333	0.491863	4.05268	5.83268	1.43921	0.0851795	0.523579
AL669918.1	0.192642	0	0.400529	0.203939	0	0	0.364038	0	0	0.249724	0.199432	0.362378	0.064214	0.0832413	0.321333	0.188772	4.05268	2.49017	0.614449	0.0851795	0.459672
TSBP1	0.192642	0.403418	0.200265	0.611817	0	0.203683	0	0	0	0	0.797728	0.181189	0.064214	0.202367	0.332664	0.264335	4.04996	3.35415	0.828193	0.0889801	0.752984
CLEC19A	0.192642	0.403418	0.200265	0	0	0	0.364038	0.731414	0	0	0.398864	0	0.064214	0.134473	0.321056	0.243805	4.02291	2.79186	0.69399	0.0866602	0.596739
AC005726.1	0.192642	0	0.200265	0	0	0	0.364038	0.182854	0	0	0.398864	0	0.064214	0	0.321056	0.0609513	4.02291	1.00419	0.249617	0.0866602	0.0894853
FOXC1	0.577925	1.41196	2.20291	2.44727	0	1.42578	1.27413	0.548561	0.984782	1.49835	2.59262	1.08713	0.520902	1.44536	2.02322	1.36099	4.00594	2.64306	0.659785	0.000239884	0.193
EXPH5	0	0.403418	0.801059	0.611817	0.198308	0.203683	0.728076	0	0.196956	0.249724	0.199432	0	0.131755	0.285608	0.576189	0.203939	3.99445	1.27638	0.319539	0.0319268	0.094387
MAP2K6	2.3117	2.01709	5.20688	1.42757	4.75938	1.42578	17.6559	3.10851	1.77261	1.99779	11.3676	1.08713	2.9479	1.81355	11.4101	1.8744	3.97463	0.651578	0.163934	4.77857e-12	7.58623e-14
RUFY4	0	0.201709	1.00132	0	0.79323	1.42578	0.364038	0.365707	0	0	1.59546	0.181189	0.26441	0.542496	0.986939	0.182299	3.97178	0.780637	0.196546	0.0423811	0.00913793
GBP3	8.47623	6.45469	27.236	7.54575	9.91538	7.12892	36.7679	16.274	17.923	9.98897	77.9779	26.6348	12.1049	7.85753	47.3273	16.8182	3.96653	1.36492	0.344108	1.79884e-27	1.39423e-12
TRIM25	64.535	77.4562	235.712	107.272	55.9227	50.1061	236.261	163.471	87.8425	73.6687	311.712	154.192	69.4334	67.077	261.228	141.645	3.96082	2.09335	0.528515	4.21273e-54	3.98122e-07
APOL4	1.15585	0.806836	6.60874	1.0197	0.594923	0.203683	0	0.731414	0.393913	0.249724	2.59262	0.724755	0.714895	0.420081	3.06712	0.82529	3.9534	1.19463	0.302177	0.000154653	0.0671172
IL18RAP	0	0	0.200265	0	0	0	0.546057	0	0.196956	0	0.199432	0	0.065652	0	0.315251	0	3.94507	0.270626	0.0685985	0.0922749	0.010063
CNP	44.6929	35.5008	191.453	45.4784	44.8175	46.0325	142.885	91.4268	45.4969	43.9515	176.896	78.8171	45.0024	41.8283	170.411	71.9074	3.92939	1.57995	0.402086	6.3791e-45	1.91036e-06
LYVE1	0	0	0.400529	0	0.396615	0.203683	1.27413	1.27998	0	0	0	0	0.132205	0.0678943	0.55822	0.42666	3.92715	2.87187	0.731286	0.0384022	0.557947
TNFSF13B	111.347	79.0699	521.289	93.608	225.277	168.854	595.02	292.931	139.445	102.886	597.299	153.286	158.69	116.937	571.203	179.942	3.91809	1.09491	0.279451	1.18434e-30	1.45893e-09
PVRIG	0.385283	0	2.20291	0	1.18985	0.61105	1.27413	0.914268	0.984782	1.49835	7.17955	1.6307	0.853305	0.703133	3.5522	0.848323	3.91374	0.970102	0.247871	6.1172e-05	0.000175421
HTR2A	0.192642	1.21025	2.60344	1.42757	0.79323	0.814734	1.63817	0.914268	1.18174	0.998897	3.98864	1.26832	0.722537	1.00796	2.74342	1.20339	3.89208	1.72486	0.443172	4.28043e-05	0.00906319
AL358075.4	0.192642	0	0.400529	0.611817	0	0	1.09211	0	0.196956	0	0.199432	0	0.129866	0	0.564024	0.203939	3.88905	1.39442	0.35855	0.037575	0.135132
SIGLEC12	0	0.201709	0.200265	0.203939	0.396615	1.42578	1.45615	0.365707	0	0	0	0.181189	0.132205	0.542496	0.552138	0.250278	3.86304	1.87152	0.484468	0.04265	0.285834
SMIM6	0	0	0.200265	0	0.198308	0.203683	0.728076	0	0	0	0	0	0.0661027	0.0678943	0.309447	0	3.851	0.267313	0.069414	0.101577	0.0118482
CD274	31.0153	30.2563	129.171	30.183	50.1718	46.0325	138.517	63.0845	34.8613	19.7282	153.962	45.116	38.6828	32.0057	140.55	46.1278	3.84906	1.20124	0.312086	1.27244e-34	6.98125e-16
CH25H	0.577925	0	1.40185	0.203939	0.198308	0	0	0.182854	0	0.249724	1.79489	1.81189	0.258744	0.0832413	1.06558	0.732894	3.84098	2.17354	0.565881	0.0122464	0.421464
RUBCN	56.6367	43.9725	173.83	68.1157	44.2226	61.9198	151.44	94.901	50.2239	69.9228	236.726	95.8489	50.3611	58.605	187.332	86.2885	3.83768	1.74732	0.455306	1.86587e-38	1.84618e-09
SOBP	1.34849	2.01709	2.00265	2.03939	0.198308	0.407367	1.63817	1.27998	0.393913	1.24862	3.58978	0.724755	0.646904	1.22436	2.4102	1.34804	3.8261	2.17358	0.568092	0.000400656	0.105761
BNIPL	0	0.403418	0	0.203939	0	0.203683	0.728076	0.548561	0.196956	0.749173	0.199432	0.362378	0.065652	0.452091	0.309169	0.371626	3.82363	4.53029	1.18481	0.103598	0.766988
RGL1	30.4374	13.3128	92.5223	19.3742	33.514	23.2199	100.657	41.6906	18.9078	11.4873	104.104	29.3526	27.6197	16.0067	99.0944	30.1391	3.81127	1.10422	0.289724	4.4465e-26	4.01041e-17
APOBEC3G	10.0174	6.45469	34.8461	6.72999	12.6917	7.12892	43.8666	19.0168	14.5748	8.49063	58.0347	12.8644	12.428	7.35808	45.5825	12.8704	3.80547	1.00951	0.265277	8.66572e-28	9.94025e-14
NAMPT	53.747	197.876	159.811	204.143	46.9989	104.897	172.918	163.288	45.3	102.886	199.432	169.955	48.682	135.22	177.387	179.129	3.79708	3.76693	0.992059	1.626e-39	0.99101
FAM186B	0	0.201709	0.200265	0.611817	0	0.407367	0	0.548561	0	0.998897	0	0.362378	0	0.535991	0.066755	0.507585	3.76746	22.3432	5.93056	0.230731	0.0185241
CA4	0	0	0.200265	0	0	0	0	0	0	0	0	0	0	0	0.066755	0	3.76746	1	0.265431	0.230731	0.249126
SEMA4G	0	0	0.200265	0.203939	0	0	0	0.182854	0	0	0	0	0	0	0.066755	0.128931	3.76746	6.35558	1.68697	0.230731	0.55892
SEMA5B	0	0	0.200265	0	0	0	0	0	0	0	0	0	0	0	0.066755	0	3.76746	1	0.265431	0.230731	0.249126
ADGRF5	0	0	0.200265	0	0	0	0	0	0	0.249724	0	0	0	0.0832413	0.066755	0	3.76746	1	0.265431	0.230731	0.249126
PRPH2	0	0	0.200265	0	0	0	0	0	0	0	0	0.181189	0	0	0.066755	0.0603963	3.76746	3.53869	0.939276	0.230731	0.977728
RIPOR3	0	0	0.200265	0	0	0	0	0	0	0	0	0	0	0	0.066755	0	3.76746	1	0.265431	0.230731	0.249126
WDR86	0	0.201709	0.200265	0	0	0	0	0	0	0	0	0	0	0.0672363	0.066755	0	3.76746	1	0.265431	0.230731	0.249126
MPPED1	0	0.403418	0.200265	0.203939	0	0	0	0	0	0	0	0	0	0.134473	0.066755	0.0679797	3.76746	3.78471	1.00458	0.230731	0.990434
GPR39	0	0	0.200265	0	0	0.203683	0	0	0	0	0	0	0	0.0678943	0.066755	0	3.76746	1	0.265431	0.230731	0.249126
KCNJ12	0	0	0.200265	0	0	0	0	0	0	0	0	0	0	0	0.066755	0	3.76746	1	0.265431	0.230731	0.249126
AJUBA	0	0.201709	0.200265	0.611817	0	0.203683	0	0	0	0	0	0	0	0.135131	0.066755	0.203939	3.76746	9.33549	2.47792	0.230731	0.334835
MORC1	0	0	0.200265	0	0	0.203683	0	0.365707	0	0	0	0	0	0.0678943	0.066755	0.121902	3.76746	5.93172	1.57446	0.230731	0.59486
NEUROD4	0	0	0.200265	0	0	0	0	0.182854	0	0	0	0	0	0	0.066755	0.0609513	3.76746	3.49628	0.92802	0.230731	0.999175
CROCC2	0	0	0.200265	0.203939	0	0	0	0	0	0	0	0	0	0	0.066755	0.0679797	3.76746	3.78471	1.00458	0.230731	0.990434
CASKIN1	0	0.201709	0.200265	0	0	0	0	0	0	0	0	0	0	0.0672363	0.066755	0	3.76746	1	0.265431	0.230731	0.249126
LVRN	0	0	0.200265	0	0	0	0	0	0	0.249724	0	0	0	0.0832413	0.066755	0	3.76746	1	0.265431	0.230731	0.249126
TAS2R46	0	0	0.200265	0	0	0	0	0	0	0	0	0	0	0	0.066755	0	3.76746	1	0.265431	0.230731	0.249126
CRLF2	0	0	0.200265	0	0	0.203683	0	0	0	0.499449	0	0	0	0.234377	0.066755	0	3.76746	1	0.265431	0.230731	0.249126
TAF11L10	0	0	0.200265	0	0	0	0	0	0	0	0	0	0	0	0.066755	0	3.76746	1	0.265431	0.230731	0.249126
CDH7	0	0	0.200265	0	0	0	0	0	0	0	0	0	0	0	0.066755	0	3.76746	1	0.265431	0.230731	0.249126
PPP4R3C	0	0	0.200265	0	0	0	0	0	0	0	0	0	0	0	0.066755	0	3.76746	1	0.265431	0.230731	0.249126
NCAN	0	0	0.200265	0	0	0	0	0	0	0	0	0	0	0	0.066755	0	3.76746	1	0.265431	0.230731	0.249126
ACTBL2	0	0	0.200265	0	0	0	0	0	0	0	0	0	0	0	0.066755	0	3.76746	1	0.265431	0.230731	0.249126
TAF11L9	0	0	0.200265	0	0	0	0	0	0	0	0	0	0	0	0.066755	0	3.76746	1	0.265431	0.230731	0.249126
LUM	0	0	0.200265	4.89454	0	0.407367	0	0	0	0	0	0	0	0.135789	0.066755	1.63151	3.76746	67.9355	18.0322	0.230731	6.5336e-05
TAF11L7	0	0	0.200265	0	0	0	0	0	0	0	0	0	0	0	0.066755	0	3.76746	1	0.265431	0.230731	0.249126
OCM2	0	0	0.200265	0	0	0	0	0	0	0	0	0	0	0	0.066755	0	3.76746	1	0.265431	0.230731	0.249126
TAF11L8	0	0	0.200265	0	0	0	0	0	0	0	0	0	0	0	0.066755	0	3.76746	1	0.265431	0.230731	0.249126
PRL	0	0	0.200265	0	0	0	0	0	0	0	0	0.181189	0	0	0.066755	0.0603963	3.76746	3.53869	0.939276	0.230731	0.977728
OIT3	0	0.201709	0.200265	0	0	0	0	0	0	0	0	0	0	0.0672363	0.066755	0	3.76746	1	0.265431	0.230731	0.249126
NECAB1	0	0	0.200265	0	0	0	0	0	0	0	0	0	0	0	0.066755	0	3.76746	1	0.265431	0.230731	0.249126
LRRN2	0	0	0.200265	0	0	0	0	0	0	0	0	0	0	0	0.066755	0	3.76746	1	0.265431	0.230731	0.249126
PRAP1	0	0	0.200265	0	0	0	0	0	0	0	0	0	0	0	0.066755	0	3.76746	1	0.265431	0.230731	0.249126
MISP	0	0	0.200265	0	0	0	0	0	0	0	0	0	0	0	0.066755	0	3.76746	1	0.265431	0.230731	0.249126
RNF182	0	0	0.200265	0.203939	0	0	0	0.182854	0	0	0	0	0	0	0.066755	0.128931	3.76746	6.35558	1.68697	0.230731	0.55892
XG	0	0	0.200265	0	0	0	0	0	0	0	0	0	0	0	0.066755	0	3.76746	1	0.265431	0.230731	0.249126
ADCY10	0	0.201709	0.200265	0.203939	0	0	0	0.182854	0	0	0	0.181189	0	0.0672363	0.066755	0.189327	3.76746	8.97603	2.38251	0.230731	0.31999
GNG3	0	0	0.200265	0	0	0	0	0	0	0	0	0	0	0	0.066755	0	3.76746	1	0.265431	0.230731	0.249126
SIM2	0	0	0.200265	0	0	0	0	0	0	0	0	0	0	0	0.066755	0	3.76746	1	0.265431	0.230731	0.249126
ADRA1B	0	0	0.200265	0	0	0	0	0	0	0	0	0	0	0	0.066755	0	3.76746	1	0.265431	0.230731	0.249126
FAM218A	0	0.201709	0.200265	0.203939	0	0.407367	0	0	0	0.249724	0	0	0	0.286267	0.066755	0.0679797	3.76746	3.78471	1.00458	0.230731	0.990434
BCL2L14	0	0	0.200265	0	0	0	0	0.182854	0	0.249724	0	0	0	0.0832413	0.066755	0.0609513	3.76746	3.49628	0.92802	0.230731	0.999175
MKRN3	0	0.201709	0.200265	0.203939	0	0	0	0.182854	0	0	0	0	0	0.0672363	0.066755	0.128931	3.76746	6.35558	1.68697	0.230731	0.55892
KCNK3	0	0	0.200265	0	0	0.203683	0	0.182854	0	0	0	0	0	0.0678943	0.066755	0.0609513	3.76746	3.49628	0.92802	0.230731	0.999175
FAM160A1	0	0.201709	0.200265	0	0	0	0	0	0	0	0	0	0	0.0672363	0.066755	0	3.76746	1	0.265431	0.230731	0.249126
GP5	0	0	0.200265	0.203939	0	0	0	0	0	0	0	0	0	0	0.066755	0.0679797	3.76746	3.78471	1.00458	0.230731	0.990434
FAM221B	0	0	0.200265	0	0	0	0	0	0	0	0	0	0	0	0.066755	0	3.76746	1	0.265431	0.230731	0.249126
PRDM12	0	0	0.200265	0	0	0	0	0	0	0.249724	0	0	0	0.0832413	0.066755	0	3.76746	1	0.265431	0.230731	0.249126
KCNK10	0	0	0.200265	0	0	0	0	0	0	0	0	0	0	0	0.066755	0	3.76746	1	0.265431	0.230731	0.249126
GRAMD2A	0	0.201709	0.200265	0	0	0	0	0	0	0	0	0	0	0.0672363	0.066755	0	3.76746	1	0.265431	0.230731	0.249126
CPXM2	0	0.201709	0.200265	0	0	0	0	0	0	0	0	0	0	0.0672363	0.066755	0	3.76746	1	0.265431	0.230731	0.249126
RBMS3	0	0	0.200265	0.203939	0	0.407367	0	0	0	0	0	0	0	0.135789	0.066755	0.0679797	3.76746	3.78471	1.00458	0.230731	0.990434
GFRA3	0	0	0.200265	0	0	0	0	0	0	0	0	0	0	0	0.066755	0	3.76746	1	0.265431	0.230731	0.249126
H2BFM	0	0	0.200265	0.203939	0	0	0	0	0	0	0	0	0	0	0.066755	0.0679797	3.76746	3.78471	1.00458	0.230731	0.990434
KLF17	0	0.201709	0.200265	0	0	0	0	0	0	0	0	0.181189	0	0.0672363	0.066755	0.0603963	3.76746	3.53869	0.939276	0.230731	0.977728
ZPBP	0	0	0.200265	0	0	0	0	0	0	0	0	0.181189	0	0	0.066755	0.0603963	3.76746	3.53869	0.939276	0.230731	0.977728
AC009070.1	0	0.201709	0.200265	0.203939	0	0	0	0.182854	0	0.499449	0	0.181189	0	0.233719	0.066755	0.189327	3.76746	8.97603	2.38251	0.230731	0.31999
BX276092.9	0	0	0.200265	0.203939	0	0	0	0	0	0	0	0	0	0	0.066755	0.0679797	3.76746	3.78471	1.00458	0.230731	0.990434
EEF1A2	0	0	0.200265	0	0	0	0	0	0	0	0	0	0	0	0.066755	0	3.76746	1	0.265431	0.230731	0.249126
EPHA7	0	0	0.200265	0	0	0	0	0	0	0	0	0	0	0	0.066755	0	3.76746	1	0.265431	0.230731	0.249126
SCUBE3	0	0.201709	0.200265	0	0	0	0	0	0	0	0	0	0	0.0672363	0.066755	0	3.76746	1	0.265431	0.230731	0.249126
SLC22A3	0	0	0.200265	0.407878	0	0	0	0	0	0	0	0	0	0	0.066755	0.135959	3.76746	6.56231	1.74184	0.230731	0.573061
CHRNB3	0	0	0.200265	0	0	0	0	0	0	0	0	0	0	0	0.066755	0	3.76746	1	0.265431	0.230731	0.249126
YBX2	0	0	0.200265	0	0	0	0	0	0	0	0	0	0	0	0.066755	0	3.76746	1	0.265431	0.230731	0.249126
EPN3	0	0.403418	0.200265	0	0	0	0	0	0	0	0	0	0	0.134473	0.066755	0	3.76746	1	0.265431	0.230731	0.249126
SAA2	0	0	0.200265	0	0	0	0	0	0	0	0	0	0	0	0.066755	0	3.76746	1	0.265431	0.230731	0.249126
PI16	0	0	0.200265	0	0	0.203683	0	0	0	0	0	0	0	0.0678943	0.066755	0	3.76746	1	0.265431	0.230731	0.249126
HPR	0	0.403418	0.200265	0	0	0	0	0	0	0	0	0	0	0.134473	0.066755	0	3.76746	1	0.265431	0.230731	0.249126
HKDC1	0	0.201709	0.200265	0	0	0	0	0	0	0	0	0.362378	0	0.0672363	0.066755	0.120793	3.76746	6.02383	1.59891	0.230731	0.626358
LINGO2	0	0	0.200265	0	0	0	0	0	0	0	0	0	0	0	0.066755	0	3.76746	1	0.265431	0.230731	0.249126
ANKRD18B	0	0	0.200265	0	0	0	0	0	0	0	0	0	0	0	0.066755	0	3.76746	1	0.265431	0.230731	0.249126
CYP2W1	0	0	0.200265	0	0	0	0	0	0	0	0	0	0	0	0.066755	0	3.76746	1	0.265431	0.230731	0.249126
MXRA8	0	0.403418	0.200265	1.42757	0	0.407367	0	0	0	0.249724	0	0	0	0.353503	0.066755	0.475857	3.76746	20.4291	5.4225	0.230731	0.0455453
LINGO3	0	0	0.200265	0	0	0	0	0	0	0	0	0	0	0	0.066755	0	3.76746	1	0.265431	0.230731	0.249126
TP63	0	0	0.200265	0	0	0	0	0	0	0	0	0	0	0	0.066755	0	3.76746	1	0.265431	0.230731	0.249126
CNN1	0	0	0.200265	0	0	0	0	0	0	0	0	0	0	0	0.066755	0	3.76746	1	0.265431	0.230731	0.249126
CCN2	0	0	0.200265	2.03939	0	0.407367	0	0	0	0	0	0	0	0.135789	0.066755	0.679797	3.76746	28.7641	7.63488	0.230731	0.0119712
SLC4A4	0	0	0.200265	0	0	0	0	0	0	0	0	0	0	0	0.066755	0	3.76746	1	0.265431	0.230731	0.249126
SCN4A	0	0	0.200265	0	0	0	0	0	0	0	0	0	0	0	0.066755	0	3.76746	1	0.265431	0.230731	0.249126
PAGE2	0	0	0.200265	0	0	0	0	0	0	0	0	0.181189	0	0	0.066755	0.0603963	3.76746	3.53869	0.939276	0.230731	0.977728
FER1L6	0	0.403418	0.200265	0	0	0	0	0	0	0	0	0	0	0.134473	0.066755	0	3.76746	1	0.265431	0.230731	0.249126
ID4	0	0	0.200265	0	0	0.203683	0	0	0	0	0	0.181189	0	0.0678943	0.066755	0.0603963	3.76746	3.53869	0.939276	0.230731	0.977728
HHATL	0	0	0.200265	0	0	0	0	0	0	0	0	0.362378	0	0	0.066755	0.120793	3.76746	6.02383	1.59891	0.230731	0.626358
EMID1	0	0	0.200265	0.203939	0	0	0	0	0	0	0	0	0	0	0.066755	0.0679797	3.76746	3.78471	1.00458	0.230731	0.990434
SGCZ	0	0	0.200265	0	0	0	0	0	0	0	0	0	0	0	0.066755	0	3.76746	1	0.265431	0.230731	0.249126
LAMB4	0	0.403418	0.200265	0	0	0	0	0.182854	0	0	0	0	0	0.134473	0.066755	0.0609513	3.76746	3.49628	0.92802	0.230731	0.999175
KLF15	0	0.201709	0.200265	0	0	0	0	0	0	0	0	0	0	0.0672363	0.066755	0	3.76746	1	0.265431	0.230731	0.249126
MGAT5B	0	0.201709	0.200265	0	0	0	0	0	0	0	0	0	0	0.0672363	0.066755	0	3.76746	1	0.265431	0.230731	0.249126
PNPLA5	0	0	0.200265	0	0	0.203683	0	0	0	0	0	0	0	0.0678943	0.066755	0	3.76746	1	0.265431	0.230731	0.249126
PAK3	0	0	0.200265	0	0	0	0	0	0	0	0	0	0	0	0.066755	0	3.76746	1	0.265431	0.230731	0.249126
CCDC141	0	0	0.200265	0	0	0.407367	0	0	0	0.249724	0	0	0	0.21903	0.066755	0	3.76746	1	0.265431	0.230731	0.249126
SCRT1	0	0	0.200265	0	0	0	0	0	0	0	0	0	0	0	0.066755	0	3.76746	1	0.265431	0.230731	0.249126
PNMA8B	0	0	0.200265	0	0	0	0	0.182854	0	0.249724	0	0	0	0.0832413	0.066755	0.0609513	3.76746	3.49628	0.92802	0.230731	0.999175
LHB	0	0	0.200265	0	0	0.203683	0	0	0	0	0	0	0	0.0678943	0.066755	0	3.76746	1	0.265431	0.230731	0.249126
EFCAB10	0	0	0.200265	0	0	0.203683	0	0	0	0	0	0	0	0.0678943	0.066755	0	3.76746	1	0.265431	0.230731	0.249126
PCDHB9	0	0.201709	0.200265	0.611817	0	0	0	0	0	0	0	0	0	0.0672363	0.066755	0.203939	3.76746	9.33549	2.47792	0.230731	0.334835
SYN3	0	0	0.200265	0.407878	0	0	0	0	0	0.499449	0	0.181189	0	0.166483	0.066755	0.196356	3.76746	9.22343	2.44818	0.230731	0.325901
C2orf91	0	0	0.200265	0	0	0.203683	0	0	0	0	0	0	0	0.0678943	0.066755	0	3.76746	1	0.265431	0.230731	0.249126
PAGE2B	0	0	0.200265	0	0	0	0	0	0	0	0	0.181189	0	0	0.066755	0.0603963	3.76746	3.53869	0.939276	0.230731	0.977728
HSPB3	0	0	0.200265	0	0	0	0	0.182854	0	0	0	0	0	0	0.066755	0.0609513	3.76746	3.49628	0.92802	0.230731	0.999175
MGAM2	0	0	0.200265	0	0	0	0	0	0	0	0	0	0	0	0.066755	0	3.76746	1	0.265431	0.230731	0.249126
TMC7	0	0	0.200265	0	0	0	0	0	0	0	0	0	0	0	0.066755	0	3.76746	1	0.265431	0.230731	0.249126
SHOC1	0	0	0.200265	0	0	0	0	0	0	0	0	0	0	0	0.066755	0	3.76746	1	0.265431	0.230731	0.249126
DGKB	0	0	0.200265	0	0	0.203683	0	0	0	0	0	0	0	0.0678943	0.066755	0	3.76746	1	0.265431	0.230731	0.249126
IL24	0	0.403418	0.200265	0	0	0	0	0.182854	0	0	0	0	0	0.134473	0.066755	0.0609513	3.76746	3.49628	0.92802	0.230731	0.999175
LDHAL6A	0	0	0.200265	0	0	0	0	0	0	0	0	0	0	0	0.066755	0	3.76746	1	0.265431	0.230731	0.249126
ANKRD53	0	0	0.200265	0	0	0	0	0	0	0	0	0	0	0	0.066755	0	3.76746	1	0.265431	0.230731	0.249126
CCNI2	0	0	0.200265	0	0	0	0	0	0	0	0	0	0	0	0.066755	0	3.76746	1	0.265431	0.230731	0.249126
C22orf31	0	0	0.200265	0	0	0	0	0	0	0	0	0	0	0	0.066755	0	3.76746	1	0.265431	0.230731	0.249126
CNGB1	0	0	0.200265	0	0	0	0	0	0	0.249724	0	0	0	0.0832413	0.066755	0	3.76746	1	0.265431	0.230731	0.249126
PAX2	0	0	0.200265	0	0	0	0	0	0	0	0	0	0	0	0.066755	0	3.76746	1	0.265431	0.230731	0.249126
AL136531.2	0	0	0.200265	0	0	0	0	0	0	0	0	0.181189	0	0	0.066755	0.0603963	3.76746	3.53869	0.939276	0.230731	0.977728
MROH2B	0	0	0.200265	0	0	0	0	0	0	0	0	0	0	0	0.066755	0	3.76746	1	0.265431	0.230731	0.249126
TMEM213	0	0	0.200265	0	0	0	0	0	0	0	0	0	0	0	0.066755	0	3.76746	1	0.265431	0.230731	0.249126
MAEL	0	0	0.200265	0.203939	0	0	0	0	0	0	0	0.181189	0	0	0.066755	0.128376	3.76746	6.40367	1.69973	0.230731	0.574746
CCNJL	0	0	0.200265	0.203939	0	0	0	0	0	0	0	0	0	0	0.066755	0.0679797	3.76746	3.78471	1.00458	0.230731	0.990434
GCSAML-AS1	0	0.403418	0.200265	0.611817	0	0	0	0	0	0	0	0	0	0.134473	0.066755	0.203939	3.76746	9.33549	2.47792	0.230731	0.334835
TEX11	0	0	0.200265	0	0	0	0	0.182854	0	0	0	0	0	0	0.066755	0.0609513	3.76746	3.49628	0.92802	0.230731	0.999175
HIST1H4D	0	0.403418	0.200265	0.203939	0	0	0	0	0	0	0	0	0	0.134473	0.066755	0.0679797	3.76746	3.78471	1.00458	0.230731	0.990434
GCM2	0	0	0.200265	0	0	0	0	0	0	0	0	0	0	0	0.066755	0	3.76746	1	0.265431	0.230731	0.249126
ANKRD31	0	0	0.200265	0.407878	0	0	0	0	0	0	0	0	0	0	0.066755	0.135959	3.76746	6.56231	1.74184	0.230731	0.573061
ARSI	0	0	0.200265	0	0	0	0	0	0	0	0	0	0	0	0.066755	0	3.76746	1	0.265431	0.230731	0.249126
MCF2	0	0	0.200265	0.407878	0	0	0	0.182854	0	0	0	0	0	0	0.066755	0.196911	3.76746	9.17246	2.43465	0.230731	0.316094
FAM153A	0	0.201709	0	0	0	0	0	0	0	0	0.199432	0	0	0.0672363	0.0664773	0	3.75125	1	0.266578	0.23197	0.229837
CACNG2	0	0.201709	0	0	0	0	0	0	0	0	0.199432	0.181189	0	0.0672363	0.0664773	0.0603963	3.75125	3.53869	0.943335	0.23197	0.946706
AQP10	0	0	0	0	0	0	0	0	0	0	0.199432	0	0	0	0.0664773	0	3.75125	1	0.266578	0.23197	0.229837
LHFPL4	0	0	0	0	0	0	0	0	0	0	0.199432	0	0	0	0.0664773	0	3.75125	1	0.266578	0.23197	0.229837
CSAG1	0	0	0	0	0	0	0	0	0	0	0.199432	0	0	0	0.0664773	0	3.75125	1	0.266578	0.23197	0.229837
SEC14L3	0	0	0	0	0	0	0	0	0	0	0.199432	0	0	0	0.0664773	0	3.75125	1	0.266578	0.23197	0.229837
ZPBP2	0	0	0	0	0	0	0	0	0	0	0.199432	0	0	0	0.0664773	0	3.75125	1	0.266578	0.23197	0.229837
CALML6	0	0	0	0	0	0	0	0	0	0	0.199432	0	0	0	0.0664773	0	3.75125	1	0.266578	0.23197	0.229837
TP53TG5	0	0	0	0	0	0	0	0	0	0	0.199432	0	0	0	0.0664773	0	3.75125	1	0.266578	0.23197	0.229837
ARHGAP39	0	0.201709	0	0.203939	0	0	0	0.182854	0	0	0.199432	0	0	0.0672363	0.0664773	0.128931	3.75125	6.35558	1.69426	0.23197	0.586093
ZNF705G	0	0	0	0	0	0	0	0	0	0.249724	0.199432	0	0	0.0832413	0.0664773	0	3.75125	1	0.266578	0.23197	0.229837
AEBP1	0	0	0	0	0	0	0	0	0	0	0.199432	0	0	0	0.0664773	0	3.75125	1	0.266578	0.23197	0.229837
NRG2	0	0	0	0	0	0.203683	0	0	0	0	0.199432	0	0	0.0678943	0.0664773	0	3.75125	1	0.266578	0.23197	0.229837
C21orf62	0	0	0	0	0	0.203683	0	0.182854	0	0.249724	0.199432	0.181189	0	0.151136	0.0664773	0.121348	3.75125	6.08118	1.62111	0.23197	0.602452
WSCD1	0	0	0	0	0	0	0	0	0	0	0.199432	0.181189	0	0	0.0664773	0.0603963	3.75125	3.53869	0.943335	0.23197	0.946706
GABRD	0	0	0	0	0	0	0	0	0	0	0.199432	0	0	0	0.0664773	0	3.75125	1	0.266578	0.23197	0.229837
LHX1	0	0	0	0	0	0	0	0.182854	0	0.249724	0.199432	0	0	0.0832413	0.0664773	0.0609513	3.75125	3.49628	0.932032	0.23197	0.968858
KCNA1	0	0	0	0	0	0.203683	0	0	0	0	0.199432	0	0	0.0678943	0.0664773	0	3.75125	1	0.266578	0.23197	0.229837
ZNF705E	0	0.201709	0	0	0	0	0	0	0	0.249724	0.199432	0	0	0.150478	0.0664773	0	3.75125	1	0.266578	0.23197	0.229837
IAPP	0	0	0	0	0	0	0	0	0	0	0.199432	0	0	0	0.0664773	0	3.75125	1	0.266578	0.23197	0.229837
ARHGEF16	0	0	0	0	0	0.203683	0	0	0	0	0.199432	0	0	0.0678943	0.0664773	0	3.75125	1	0.266578	0.23197	0.229837
SLC8A2	0	0.605127	0	0.203939	0	0	0	0.182854	0	0	0.199432	0.362378	0	0.201709	0.0664773	0.249724	3.75125	11.534	3.07471	0.23197	0.192917
C13orf46	0	0	0	0	0	0	0	0	0	0	0.199432	0	0	0	0.0664773	0	3.75125	1	0.266578	0.23197	0.229837
SLC6A9	0	0	0	0.203939	0	0	0	0.182854	0	0	0.199432	0	0	0	0.0664773	0.128931	3.75125	6.35558	1.69426	0.23197	0.586093
MMP20	0	0	0	0	0	0	0	0	0	0	0.199432	0	0	0	0.0664773	0	3.75125	1	0.266578	0.23197	0.229837
SPTSSB	0	0.201709	0	0	0	0	0	0	0	0	0.199432	0.181189	0	0.0672363	0.0664773	0.0603963	3.75125	3.53869	0.943335	0.23197	0.946706
RHD	0	0	0	0	0	0	0	0.182854	0	0	0.199432	0	0	0	0.0664773	0.0609513	3.75125	3.49628	0.932032	0.23197	0.968858
CNMD	0	0	0	0.203939	0	0	0	0	0	0	0.199432	0	0	0	0.0664773	0.0679797	3.75125	3.78471	1.00892	0.23197	0.97768
DNAH5	0	0	0	0	0	0.203683	0	0	0	0	0.199432	0	0	0.0678943	0.0664773	0	3.75125	1	0.266578	0.23197	0.229837
SH2D6	0	0	0	0	0	0	0	0	0	0	0.199432	0	0	0	0.0664773	0	3.75125	1	0.266578	0.23197	0.229837
OR9Q1	0	0	0	0	0	0	0	0	0	0	0.199432	0	0	0	0.0664773	0	3.75125	1	0.266578	0.23197	0.229837
ARG1	0	0	0	0	0	0	0	0	0	0	0.199432	0	0	0	0.0664773	0	3.75125	1	0.266578	0.23197	0.229837
FAM19A1	0	0	0	0	0	0.203683	0	0	0	0	0.199432	0	0	0.0678943	0.0664773	0	3.75125	1	0.266578	0.23197	0.229837
SULT2A1	0	0	0	0	0	0	0	0	0	0	0.199432	0	0	0	0.0664773	0	3.75125	1	0.266578	0.23197	0.229837
ANXA3	0	0	0	0.203939	0	0.203683	0	0	0	0	0.199432	0	0	0.0678943	0.0664773	0.0679797	3.75125	3.78471	1.00892	0.23197	0.97768
ELAVL2	0	0	0	0	0	0	0	0	0	0	0.199432	0	0	0	0.0664773	0	3.75125	1	0.266578	0.23197	0.229837
C10orf67	0	0	0	0	0	0	0	0	0	0	0.199432	0	0	0	0.0664773	0	3.75125	1	0.266578	0.23197	0.229837
MST1R	0	0	0	0	0	0.203683	0	0	0	0	0.199432	0	0	0.0678943	0.0664773	0	3.75125	1	0.266578	0.23197	0.229837
VTN	0	0	0	0	0	0	0	0.182854	0	0	0.199432	0	0	0	0.0664773	0.0609513	3.75125	3.49628	0.932032	0.23197	0.968858
SCGN	0	0.403418	0	0	0	0	0	0	0	0	0.199432	0	0	0.134473	0.0664773	0	3.75125	1	0.266578	0.23197	0.229837
CYP2C18	0	0	0	0	0	0	0	0	0	0	0.199432	0	0	0	0.0664773	0	3.75125	1	0.266578	0.23197	0.229837
TMEM210	0	0	0	0	0	0	0	0	0	0	0.199432	0	0	0	0.0664773	0	3.75125	1	0.266578	0.23197	0.229837
SALL2	0	0	0	0	0	0	0	0	0	0	0.199432	0	0	0	0.0664773	0	3.75125	1	0.266578	0.23197	0.229837
REELD1	0	0	0	0.203939	0	0	0	0	0	0.249724	0.199432	0.181189	0	0.0832413	0.0664773	0.128376	3.75125	6.40367	1.70708	0.23197	0.596171
HTR3B	0	0	0	0	0	0	0	0	0	0	0.199432	0	0	0	0.0664773	0	3.75125	1	0.266578	0.23197	0.229837
PEX5L	0	0	0	0	0	0	0	0	0	0	0.199432	0	0	0	0.0664773	0	3.75125	1	0.266578	0.23197	0.229837
CNGA4	0	0	0	0	0	0	0	0	0	0	0.199432	0	0	0	0.0664773	0	3.75125	1	0.266578	0.23197	0.229837
UGT2B17	0	0	0	0	0	0	0	0	0	0	0.199432	0	0	0	0.0664773	0	3.75125	1	0.266578	0.23197	0.229837
DKK3	0	0	0	0.407878	0	0	0	0	0	0	0.199432	0	0	0	0.0664773	0.135959	3.75125	6.56231	1.74937	0.23197	0.606203
DLGAP1	0	0.201709	0	0	0	0.203683	0	0	0	0.249724	0.199432	0.181189	0	0.218372	0.0664773	0.0603963	3.75125	3.53869	0.943335	0.23197	0.946706
AFAP1L2	0	0	0	0	0	0	0	0	0	0.249724	0.199432	0	0	0.0832413	0.0664773	0	3.75125	1	0.266578	0.23197	0.229837
OR6C6	0	0	0	0	0	0	0	0	0	0	0.199432	0	0	0	0.0664773	0	3.75125	1	0.266578	0.23197	0.229837
TCP11	0	0	0	0	0	0	0	0	0	0	0.199432	0	0	0	0.0664773	0	3.75125	1	0.266578	0.23197	0.229837
FAM153B	0	0.201709	0	0	0	0	0	0	0	0	0.199432	0	0	0.0672363	0.0664773	0	3.75125	1	0.266578	0.23197	0.229837
CALB2	0	0.201709	0	0	0	0.203683	0	0	0	0	0.199432	0	0	0.135131	0.0664773	0	3.75125	1	0.266578	0.23197	0.229837
SCN11A	0	0	0	0.203939	0	0	0	0	0	0	0.199432	0.362378	0	0	0.0664773	0.188772	3.75125	8.94672	2.385	0.23197	0.351886
HYAL4	0	0	0	0	0	0	0	0.182854	0	0	0.199432	0	0	0	0.0664773	0.0609513	3.75125	3.49628	0.932032	0.23197	0.968858
LOXL4	0	0	0	0	0	0	0	0	0	0	0.199432	0	0	0	0.0664773	0	3.75125	1	0.266578	0.23197	0.229837
AL583836.1	0	0	0	0	0	0	0	0	0	0	0.199432	0	0	0	0.0664773	0	3.75125	1	0.266578	0.23197	0.229837
TRIM17	0	0	0	0	0	0	0	0	0	0	0.199432	0	0	0	0.0664773	0	3.75125	1	0.266578	0.23197	0.229837
CHL1	0	0	0	0	0	0.407367	0	0	0	0	0.199432	0	0	0.135789	0.0664773	0	3.75125	1	0.266578	0.23197	0.229837
RNF180	0	0	0	0.203939	0	0	0	0	0	0	0.199432	0	0	0	0.0664773	0.0679797	3.75125	3.78471	1.00892	0.23197	0.97768
LZTS1	0	0	0	0	0	0	0	0	0	0	0.199432	0	0	0	0.0664773	0	3.75125	1	0.266578	0.23197	0.229837
PRSS35	0	0	0	0	0	0	0	0	0	0.249724	0.199432	0	0	0.0832413	0.0664773	0	3.75125	1	0.266578	0.23197	0.229837
UBE2QL1	0	0	0	0	0	0.203683	0	0	0	0	0.199432	0	0	0.0678943	0.0664773	0	3.75125	1	0.266578	0.23197	0.229837
CAMK2A	0	0	0	0	0	0	0	0	0	0	0.199432	0	0	0	0.0664773	0	3.75125	1	0.266578	0.23197	0.229837
CTRC	0	0	0	0	0	0.203683	0	0	0	0.249724	0.199432	0	0	0.151136	0.0664773	0	3.75125	1	0.266578	0.23197	0.229837
AKR1C4	0	0	0	0	0	0	0	0	0	0	0.199432	0	0	0	0.0664773	0	3.75125	1	0.266578	0.23197	0.229837
GRHL3	0	0	0	0	0	0	0	0	0	0.249724	0.199432	0.181189	0	0.0832413	0.0664773	0.0603963	3.75125	3.53869	0.943335	0.23197	0.946706
DPF1	0	0.201709	0	0.203939	0	0	0	0	0	0	0.199432	0	0	0.0672363	0.0664773	0.0679797	3.75125	3.78471	1.00892	0.23197	0.97768
TBC1D3B	0	0	0	0	0	0	0	0	0	0	0.199432	0	0	0	0.0664773	0	3.75125	1	0.266578	0.23197	0.229837
TMEM100	0	0.403418	0	0.203939	0	0	0	0	0	0	0.199432	0	0	0.134473	0.0664773	0.0679797	3.75125	3.78471	1.00892	0.23197	0.97768
MAOB	0	0	0	0	0	0.203683	0	0	0	0	0.199432	0	0	0.0678943	0.0664773	0	3.75125	1	0.266578	0.23197	0.229837
KCNB2	0	0	0	0	0	0	0	0	0	0	0.199432	0	0	0	0.0664773	0	3.75125	1	0.266578	0.23197	0.229837
HOXC8	0	0	0	0.407878	0	0.203683	0	0	0	0	0.199432	0	0	0.0678943	0.0664773	0.135959	3.75125	6.56231	1.74937	0.23197	0.606203
OR2B11	0	0	0	0	0	0	0	0	0	0	0.199432	0	0	0	0.0664773	0	3.75125	1	0.266578	0.23197	0.229837
ST6GAL2	0	0	0	0	0	0	0	0	0	0	0.199432	0	0	0	0.0664773	0	3.75125	1	0.266578	0.23197	0.229837
CA6	0	0	0	0	0	0	0	0	0	0	0.199432	0	0	0	0.0664773	0	3.75125	1	0.266578	0.23197	0.229837
SHOX	0	0	0	0	0	0	0	0	0	0	0.199432	0	0	0	0.0664773	0	3.75125	1	0.266578	0.23197	0.229837
C8orf86	0	0	0	0	0	0	0	0.182854	0	0	0.199432	0	0	0	0.0664773	0.0609513	3.75125	3.49628	0.932032	0.23197	0.968858
ERICH3	0	0	0	0	0	0	0	0	0	0	0.199432	0	0	0	0.0664773	0	3.75125	1	0.266578	0.23197	0.229837
AC119396.1	0	0	0	0	0	0	0	0	0	0	0.199432	0	0	0	0.0664773	0	3.75125	1	0.266578	0.23197	0.229837
ZNF483	0	0	0	0	0	0.203683	0	0	0	0	0.199432	0	0	0.0678943	0.0664773	0	3.75125	1	0.266578	0.23197	0.229837
NGEF	0	0	0	0	0	0	0	0	0	0	0.199432	0	0	0	0.0664773	0	3.75125	1	0.266578	0.23197	0.229837
ZIC3	0	0	0	0	0	0	0	0	0	0	0.199432	0	0	0	0.0664773	0	3.75125	1	0.266578	0.23197	0.229837
BHLHA15	0	0	0	0	0	0	0	0	0	0	0.199432	0	0	0	0.0664773	0	3.75125	1	0.266578	0.23197	0.229837
C9orf129	0	0	0	0	0	0	0	0	0	0	0.199432	0	0	0	0.0664773	0	3.75125	1	0.266578	0.23197	0.229837
RNF222	0	0	0	0	0	0.203683	0	0	0	0	0.199432	0	0	0.0678943	0.0664773	0	3.75125	1	0.266578	0.23197	0.229837
COX7A1	0	0	0	0	0	0	0	0	0	0	0.199432	0	0	0	0.0664773	0	3.75125	1	0.266578	0.23197	0.229837
MAGEA10	0	0.201709	0	0	0	0	0	0	0	0	0.199432	0.181189	0	0.0672363	0.0664773	0.0603963	3.75125	3.53869	0.943335	0.23197	0.946706
TTC24	0	0.201709	0	0	0	0	0	0	0	0	0.199432	0	0	0.0672363	0.0664773	0	3.75125	1	0.266578	0.23197	0.229837
FBLL1	0	0.201709	0	0	0	0	0	0.182854	0	0	0.199432	0	0	0.0672363	0.0664773	0.0609513	3.75125	3.49628	0.932032	0.23197	0.968858
RORB	0	0	0	0	0	0	0	0	0	0	0.199432	0	0	0	0.0664773	0	3.75125	1	0.266578	0.23197	0.229837
CA3	0	0	0	0	0	0.203683	0	0	0	0	0.199432	0	0	0.0678943	0.0664773	0	3.75125	1	0.266578	0.23197	0.229837
OR10J1	0	0	0	0	0	0	0	0	0	0	0.199432	0.181189	0	0	0.0664773	0.0603963	3.75125	3.53869	0.943335	0.23197	0.946706
C1QTNF12	0	0	0	0	0	0	0	0	0	0	0.199432	0	0	0	0.0664773	0	3.75125	1	0.266578	0.23197	0.229837
ASMT	0	0	0	0.203939	0	0.203683	0	0.182854	0	0	0.199432	0	0	0.0678943	0.0664773	0.128931	3.75125	6.35558	1.69426	0.23197	0.586093
IL1RL1	0	0.201709	0	0.407878	0	0	0	0	0	0.249724	0.199432	0.362378	0	0.150478	0.0664773	0.256752	3.75125	11.808	3.14775	0.23197	0.199226
BNC1	0	0	0	0	0	0.203683	0	0.182854	0	0	0.199432	0	0	0.0678943	0.0664773	0.0609513	3.75125	3.49628	0.932032	0.23197	0.968858
FIGN	0	0	0	0.203939	0	0	0	0	0	0	0.199432	0	0	0	0.0664773	0.0679797	3.75125	3.78471	1.00892	0.23197	0.97768
GPR55	0	0	0	0.203939	0	0	0	0	0	0	0.199432	0	0	0	0.0664773	0.0679797	3.75125	3.78471	1.00892	0.23197	0.97768
MMRN2	0	0	0	0	0	0	0	0	0	0	0.199432	0	0	0	0.0664773	0	3.75125	1	0.266578	0.23197	0.229837
ONECUT3	0	0	0	0	0	0	0	0.182854	0	0	0.199432	0.181189	0	0	0.0664773	0.121348	3.75125	6.08118	1.62111	0.23197	0.602452
SMIM36	0	0	0	0	0	0	0	0.182854	0	0	0.199432	0	0	0	0.0664773	0.0609513	3.75125	3.49628	0.932032	0.23197	0.968858
ADH6	0	0.201709	0	0	0	0	0	0	0	0	0.199432	0	0	0.0672363	0.0664773	0	3.75125	1	0.266578	0.23197	0.229837
SPDYC	0	0	0	0	0	0	0	0	0	0	0.199432	0	0	0	0.0664773	0	3.75125	1	0.266578	0.23197	0.229837
NAT16	0	0	0	0	0	0	0	0.182854	0	0	0.199432	0	0	0	0.0664773	0.0609513	3.75125	3.49628	0.932032	0.23197	0.968858
RFLNA	0	0	0	0.203939	0	0	0	0	0	0	0.199432	0	0	0	0.0664773	0.0679797	3.75125	3.78471	1.00892	0.23197	0.97768
FAM78B	0	0	0	0	0	0	0	0	0	0	0.199432	0.181189	0	0	0.0664773	0.0603963	3.75125	3.53869	0.943335	0.23197	0.946706
OOSP3	0	0	0	0	0	0	0	0.182854	0	0	0.199432	0.181189	0	0	0.0664773	0.121348	3.75125	6.08118	1.62111	0.23197	0.602452
NTF4	0	0	0	0	0	0	0	0	0	0	0.199432	0	0	0	0.0664773	0	3.75125	1	0.266578	0.23197	0.229837
HRASLS	0	0	0	0	0	0.203683	0	0	0	0	0.199432	0	0	0.0678943	0.0664773	0	3.75125	1	0.266578	0.23197	0.229837
C19orf33	0	0.201709	0	0	0	0	0	0	0	0	0.199432	0	0	0.0672363	0.0664773	0	3.75125	1	0.266578	0.23197	0.229837
MYO3A	0	0	0	0	0	0	0	0	0	0	0.199432	0	0	0	0.0664773	0	3.75125	1	0.266578	0.23197	0.229837
FCN2	0	0	0	0	0	0	0	0.182854	0	0	0.199432	0	0	0	0.0664773	0.0609513	3.75125	3.49628	0.932032	0.23197	0.968858
WDR88	0	0	0	0	0	0	0	0	0	0	0.199432	0	0	0	0.0664773	0	3.75125	1	0.266578	0.23197	0.229837
C12orf74	0	0	0	0	0	0	0	0	0	0	0.199432	0	0	0	0.0664773	0	3.75125	1	0.266578	0.23197	0.229837
CABP5	0	0	0	0	0	0	0	0	0	0	0.199432	0	0	0	0.0664773	0	3.75125	1	0.266578	0.23197	0.229837
PLAC1	0	0.201709	0	0	0	0	0	0	0	0	0.199432	0	0	0.0672363	0.0664773	0	3.75125	1	0.266578	0.23197	0.229837
GALR1	0	0	0	0	0	0	0	0	0	0	0.199432	0	0	0	0.0664773	0	3.75125	1	0.266578	0.23197	0.229837
UPK3B	0	0	0	0	0	0	0	0	0	0	0.199432	0	0	0	0.0664773	0	3.75125	1	0.266578	0.23197	0.229837
CPXM1	0	0	0	0	0	0	0	0	0	0	0.199432	0	0	0	0.0664773	0	3.75125	1	0.266578	0.23197	0.229837
TSPAN18	0	0	0	0	0	0	0	0	0	0	0.199432	0	0	0	0.0664773	0	3.75125	1	0.266578	0.23197	0.229837
KCNK15	0	0.605127	0	0	0	0	0	0	0	0.249724	0.199432	0	0	0.28495	0.0664773	0	3.75125	1	0.266578	0.23197	0.229837
IGSF9B	0	0	0	0	0	0	0	0	0	0	0.199432	0	0	0	0.0664773	0	3.75125	1	0.266578	0.23197	0.229837
C17orf99	0	0	0	0	0	0.407367	0	0	0	0	0.199432	0	0	0.135789	0.0664773	0	3.75125	1	0.266578	0.23197	0.229837
NAV3	0	0	0	0.203939	0	0	0	0	0	0	0.199432	0	0	0	0.0664773	0.0679797	3.75125	3.78471	1.00892	0.23197	0.97768
CXCL6	0	0.403418	0	0.407878	0	0.203683	0	0.365707	0	0	0.199432	0	0	0.202367	0.0664773	0.257862	3.75125	11.7059	3.12053	0.23197	0.199662
FGD2	23.5023	17.7504	81.9083	25.9003	20.4257	13.6468	61.1584	29.2566	19.4987	19.4785	86.3541	29.3526	21.1422	16.9586	76.4736	28.1698	3.74862	1.36885	0.36516	9.67813e-31	8.6644e-14
CD28	0	0.605127	1.00132	0	0.396615	0.61105	0.910095	0.182854	0.196956	0	0.398864	0.362378	0.197857	0.405392	0.770093	0.181744	3.74098	0.953888	0.254984	0.0194654	0.0275919
ZKSCAN2	2.3117	2.82392	8.61138	3.05909	1.78477	4.48104	5.09653	3.47422	3.1513	4.24531	12.5642	4.34853	2.41592	3.85009	8.75737	3.62728	3.72304	1.54515	0.415024	7.71295e-11	9.8729e-05
SRGAP2	38.721	27.2307	144.791	31.4066	50.5684	46.6435	123.409	68.0215	34.2704	28.4686	170.514	49.2834	41.1866	34.1143	146.238	49.5705	3.71445	1.19908	0.322815	1.38104e-24	4.17308e-10
PARP9	52.2059	43.9725	227.701	65.0566	82.6943	48.4767	285.588	176.637	78.7825	37.9581	236.128	195.684	71.2276	43.4691	249.806	145.793	3.70916	1.9404	0.523137	7.25257e-44	0.00337301
SCIMP	18.4936	7.86665	53.0701	10.8088	21.2189	17.3131	62.6146	24.8681	21.4682	14.2343	107.893	17.9377	20.3936	13.138	74.5259	17.8715	3.67022	0.864685	0.235595	2.74726e-24	3.81829e-16
INCA1	0.192642	0.201709	0.600794	0.611817	0.396615	1.01842	1.45615	0.731414	0	0.249724	0.199432	0.724755	0.196419	0.489951	0.752125	0.689329	3.66969	3.36712	0.917549	0.0210951	0.922086
HIVEP2	11.3659	24.0034	34.8461	25.2884	15.6663	17.5168	37.3139	17.9197	9.45391	10.2387	56.0404	18.8436	12.162	17.253	42.7335	20.6839	3.6282	1.75355	0.48331	1.19598e-15	1.18305e-05
ADGRE1	0.192642	0.806836	1.00132	0.815756	0.396615	0.407367	1.09211	0.365707	0.196956	0.998897	0.797728	0.724755	0.262071	0.7377	0.963719	0.635406	3.60125	2.34287	0.650569	0.00987715	0.323231
TOR1B	33.7123	20.3726	128.37	36.0972	37.8767	43.1809	127.777	76.0671	34.0734	33.4631	108.092	51.0952	35.2208	32.3389	121.413	54.4198	3.5953	1.52403	0.423895	3.52845e-38	1.74539e-08
SRGAP2B	26.5846	30.6598	98.9308	29.979	33.514	20.572	84.2748	51.199	29.9374	23.2244	130.229	39.6803	30.012	24.8187	104.478	40.2861	3.59294	1.35596	0.377396	6.4764e-28	5.56885e-10
ANGPTL4	0.192642	4.4376	0.400529	7.13787	0.198308	2.85157	0.728076	5.85132	0	6.74256	0.398864	5.61685	0.130317	4.67724	0.509156	6.20201	3.58687	41.3606	11.5311	0.0521366	4.13086e-14
C5	2.69698	2.01709	8.41112	2.85515	3.56954	2.64789	9.10095	2.7428	1.77261	1.49835	10.171	2.89902	2.67971	2.05444	9.22769	2.83232	3.58473	1.09839	0.306407	3.25347e-10	1.94028e-08
ZNF107	4.43076	5.04272	15.4204	5.09848	3.17292	2.4442	10.7391	7.13129	4.53	1.99779	15.5557	10.6901	4.04456	3.16157	13.9051	7.63996	3.5734	1.89633	0.53068	4.40476e-14	0.00151633
TENT5A	112.31	183.959	398.527	220.866	113.829	116.303	310.525	263.126	113.841	119.618	469.463	138.247	113.327	139.96	392.838	207.413	3.57316	1.81653	0.508383	3.15888e-42	0.00179778
ADM	25.2361	231.965	84.9122	251.253	31.5309	102.045	70.0774	124.34	14.5748	133.852	79.9723	167.056	23.7806	155.954	78.3206	180.883	3.5498	7.83703	2.20774	1.87376e-16	1.81235e-09
LAMC3	0	0	0	0.203939	0	0	0.182019	0	0	0	0	0	0	0	0.060673	0.0679797	3.54964	3.78471	1.06623	0.248426	0.999177
SPATA45	0	0	0	0	0	0	0.182019	0	0	0	0	0	0	0	0.060673	0	3.54964	1	0.281719	0.248426	0.243741
FREM1	0	0	0	0	0	0	0.182019	0	0	0	0	0	0	0	0.060673	0	3.54964	1	0.281719	0.248426	0.243741
OR13A1	0	0	0	0	0	0	0.182019	0.182854	0	0	0	0	0	0	0.060673	0.0609513	3.54964	3.49628	0.984969	0.248426	0.99227
SLC7A9	0	0.201709	0	0	0	0	0.182019	0	0	0	0	0	0	0.0672363	0.060673	0	3.54964	1	0.281719	0.248426	0.243741
LRRC43	0	0	0	0.203939	0	0	0.182019	0	0	0	0	0	0	0	0.060673	0.0679797	3.54964	3.78471	1.06623	0.248426	0.999177
KRTAP5-8	0	0	0	0	0	0	0.182019	0.182854	0	0	0	0	0	0	0.060673	0.0609513	3.54964	3.49628	0.984969	0.248426	0.99227
CCN4	0	0	0	1.42757	0	0.203683	0.182019	0	0	0	0	0.181189	0	0.0678943	0.060673	0.536253	3.54964	23.1687	6.52706	0.248426	0.0371944
SLC7A2	0	0	0	0.203939	0	0	0.182019	0	0	0	0	0	0	0	0.060673	0.0679797	3.54964	3.78471	1.06623	0.248426	0.999177
OR2AT4	0	0	0	0	0	0	0.182019	0	0	0	0	0	0	0	0.060673	0	3.54964	1	0.281719	0.248426	0.243741
ADGRG3	0	0	0	0	0	0	0.182019	0	0	0	0	0	0	0	0.060673	0	3.54964	1	0.281719	0.248426	0.243741
AL121768.1	0	0	0	0.203939	0	0	0.182019	0.182854	0	0	0	0.181189	0	0	0.060673	0.189327	3.54964	8.97603	2.52872	0.248426	0.323644
GML	0	0	0	0	0	0	0.182019	0	0	0	0	0	0	0	0.060673	0	3.54964	1	0.281719	0.248426	0.243741
GAGE10	0	0	0	0	0	0	0.182019	0	0	0	0	0	0	0	0.060673	0	3.54964	1	0.281719	0.248426	0.243741
KCNH3	0	0.201709	0	0	0	0.407367	0.182019	0	0	0	0	0.181189	0	0.203025	0.060673	0.0603963	3.54964	3.53869	0.996915	0.248426	0.968907
KCNH8	0	0	0	0	0	0	0.182019	0	0	0	0	0	0	0	0.060673	0	3.54964	1	0.281719	0.248426	0.243741
TTC29	0	0	0	0	0	0	0.182019	0	0	0	0	0	0	0	0.060673	0	3.54964	1	0.281719	0.248426	0.243741
MYO7B	0	0	0	0	0	0	0.182019	0	0	0	0	0	0	0	0.060673	0	3.54964	1	0.281719	0.248426	0.243741
KIT	0	0	0	0	0	0.203683	0.182019	0.182854	0	0	0	0	0	0.0678943	0.060673	0.0609513	3.54964	3.49628	0.984969	0.248426	0.99227
FAM83F	0	0.403418	0	0	0	0.203683	0.182019	0	0	0	0	0.181189	0	0.202367	0.060673	0.0603963	3.54964	3.53869	0.996915	0.248426	0.968907
MYOZ3	0	0	0	0	0	0	0.182019	0	0	0	0	0	0	0	0.060673	0	3.54964	1	0.281719	0.248426	0.243741
DEFA4	0	0.201709	0	0	0	0	0.182019	0	0	0	0	0	0	0.0672363	0.060673	0	3.54964	1	0.281719	0.248426	0.243741
GALNT8	0	0	0	0	0	0	0.182019	0	0	0	0	0	0	0	0.060673	0	3.54964	1	0.281719	0.248426	0.243741
CD70	0	0.201709	0	0.407878	0	0	0.182019	0.548561	0	0.249724	0	0	0	0.150478	0.060673	0.318813	3.54964	14.1995	4.00027	0.248426	0.103844
GAPDHS	0	0	0	0	0	0	0.182019	0	0	0	0	0	0	0	0.060673	0	3.54964	1	0.281719	0.248426	0.243741
KIF26B	0	0	0	0.203939	0	0	0.182019	0	0	0	0	0	0	0	0.060673	0.0679797	3.54964	3.78471	1.06623	0.248426	0.999177
SPEM3	0	0	0	0	0	0	0.182019	0	0	0	0	0	0	0	0.060673	0	3.54964	1	0.281719	0.248426	0.243741
CCDC102A	0	0	0	0	0	0	0.182019	0.182854	0	0.249724	0	0	0	0.0832413	0.060673	0.0609513	3.54964	3.49628	0.984969	0.248426	0.99227
AL807752.6	0	0	0	0	0	0	0.182019	0	0	0	0	0	0	0	0.060673	0	3.54964	1	0.281719	0.248426	0.243741
CASQ1	0	0	0	0	0	0	0.182019	0.182854	0	0.249724	0	0.543566	0	0.0832413	0.060673	0.24214	3.54964	11.1033	3.12801	0.248426	0.217172
GIPC2	0	0	0	0	0	0	0.182019	0	0	0	0	0.181189	0	0	0.060673	0.0603963	3.54964	3.53869	0.996915	0.248426	0.968907
AKR1B10	0	0	0	0.203939	0	0	0.182019	0	0	0	0	0	0	0	0.060673	0.0679797	3.54964	3.78471	1.06623	0.248426	0.999177
LLCFC1	0	0	0	0.407878	0	0.203683	0.182019	0	0	0	0	0	0	0.0678943	0.060673	0.135959	3.54964	6.56231	1.84873	0.248426	0.589389
SYNPO2L	0	0	0	0	0	0	0.182019	0.365707	0	0	0	0	0	0	0.060673	0.121902	3.54964	5.93172	1.67108	0.248426	0.590736
KHDRBS2	0	0.201709	0	0	0	0	0.182019	0	0	0	0	0	0	0.0672363	0.060673	0	3.54964	1	0.281719	0.248426	0.243741
FBN1	0	0	0	1.42757	0	0.203683	0.182019	0.182854	0	0	0	0	0	0.0678943	0.060673	0.536808	3.54964	23.1127	6.51128	0.248426	0.0328411
MROH2A	0	0	0	0	0	0	0.182019	0	0	0	0	0	0	0	0.060673	0	3.54964	1	0.281719	0.248426	0.243741
FBLN2	0	0	0	1.22363	0	0.203683	0.182019	0	0	0	0	0	0	0.0678943	0.060673	0.407877	3.54964	17.6527	4.97311	0.248426	0.107124
UNC5A	0	0	0	0	0	0	0.182019	0	0	0	0	0	0	0	0.060673	0	3.54964	1	0.281719	0.248426	0.243741
RASEF	0	0	0	0	0	0	0.182019	0.182854	0	0	0	0	0	0	0.060673	0.0609513	3.54964	3.49628	0.984969	0.248426	0.99227
XKR7	0	0	0	0	0	0.203683	0.182019	0.182854	0	0	0	0	0	0.0678943	0.060673	0.0609513	3.54964	3.49628	0.984969	0.248426	0.99227
LIM2	0	0	0	0	0	0	0.182019	0	0	0	0	0	0	0	0.060673	0	3.54964	1	0.281719	0.248426	0.243741
SLC45A2	0	0	0	0	0	0	0.182019	0	0	0	0	0	0	0	0.060673	0	3.54964	1	0.281719	0.248426	0.243741
KRT73	0	0.201709	0	0	0	0	0.182019	0	0	0	0	0	0	0.0672363	0.060673	0	3.54964	1	0.281719	0.248426	0.243741
SLC47A2	0	0	0	0	0	0	0.182019	0	0	0	0	0	0	0	0.060673	0	3.54964	1	0.281719	0.248426	0.243741
KRT17	0	0	0	0	0	0	0.182019	0	0	0	0	0	0	0	0.060673	0	3.54964	1	0.281719	0.248426	0.243741
OR52N2	0	0.201709	0	0	0	0	0.182019	0	0	0.499449	0	0.181189	0	0.233719	0.060673	0.0603963	3.54964	3.53869	0.996915	0.248426	0.968907
AQP6	0	0	0	0	0	0	0.182019	0	0	0	0	0	0	0	0.060673	0	3.54964	1	0.281719	0.248426	0.243741
AF241726.2	0	0	0	0	0	0	0.182019	0	0	0	0	0	0	0	0.060673	0	3.54964	1	0.281719	0.248426	0.243741
CYP4Z1	0	0	0	0	0	0	0.182019	0	0	0	0	0	0	0	0.060673	0	3.54964	1	0.281719	0.248426	0.243741
PTGER3	0	0.403418	0	0	0	0	0.182019	0	0	0	0	0.362378	0	0.134473	0.060673	0.120793	3.54964	6.02383	1.69703	0.248426	0.632978
CAPN9	0	0	0	0	0	0	0.182019	0	0	0	0	0	0	0	0.060673	0	3.54964	1	0.281719	0.248426	0.243741
OR8A1	0	0	0	0	0	0	0.182019	0	0	0	0	0.362378	0	0	0.060673	0.120793	3.54964	6.02383	1.69703	0.248426	0.632978
OR8D4	0	0	0	0	0	0	0.182019	0	0	0	0	0	0	0	0.060673	0	3.54964	1	0.281719	0.248426	0.243741
OR8H1	0	0	0	0	0	0	0.182019	0	0	0	0	0	0	0	0.060673	0	3.54964	1	0.281719	0.248426	0.243741
Z84492.2	0	0	0	0	0	0	0.182019	0	0	0	0	0	0	0	0.060673	0	3.54964	1	0.281719	0.248426	0.243741
FAM25A	0	0	0	0.203939	0	0.203683	0.182019	0.182854	0	0	0	0.181189	0	0.0678943	0.060673	0.189327	3.54964	8.97603	2.52872	0.248426	0.323644
TMEM139	0	0	0	0	0	0	0.182019	0	0	0	0	0	0	0	0.060673	0	3.54964	1	0.281719	0.248426	0.243741
PAPOLB	0	0	0	0	0	0	0.182019	0	0	0	0	0	0	0	0.060673	0	3.54964	1	0.281719	0.248426	0.243741
MYH7B	0	0.201709	0	0.203939	0	0	0.182019	0	0	0.249724	0	0	0	0.150478	0.060673	0.0679797	3.54964	3.78471	1.06623	0.248426	0.999177
KLK7	0	0	0	0	0	0	0.182019	0	0	0	0	0	0	0	0.060673	0	3.54964	1	0.281719	0.248426	0.243741
LRIG3	0	0	0	0	0	0	0.182019	0	0	0	0	0	0	0	0.060673	0	3.54964	1	0.281719	0.248426	0.243741
SLC4A9	0	0.201709	0	0	0	0	0.182019	0.365707	0	0	0	0	0	0.0672363	0.060673	0.121902	3.54964	5.93172	1.67108	0.248426	0.590736
KLK6	0	0.201709	0	0	0	0	0.182019	0	0	0	0	0	0	0.0672363	0.060673	0	3.54964	1	0.281719	0.248426	0.243741
ANHX	0	0	0	0	0	0	0.182019	0	0	0	0	0	0	0	0.060673	0	3.54964	1	0.281719	0.248426	0.243741
PDCL2	0	0	0	0.407878	0	0	0.182019	0	0	0	0	0	0	0	0.060673	0.135959	3.54964	6.56231	1.84873	0.248426	0.589389
RDH8	0	0	0	0	0	0.407367	0.182019	0.182854	0	0	0	0	0	0.135789	0.060673	0.0609513	3.54964	3.49628	0.984969	0.248426	0.99227
MOV10L1	0	0.403418	0	0.203939	0	0	0.182019	0	0	0	0	0	0	0.134473	0.060673	0.0679797	3.54964	3.78471	1.06623	0.248426	0.999177
PDE10A	0	0	0	0.203939	0	0	0.182019	0	0	0	0	0	0	0	0.060673	0.0679797	3.54964	3.78471	1.06623	0.248426	0.999177
PALM2	0	0	0	0.203939	0	0	0.182019	0	0	0.249724	0	0	0	0.0832413	0.060673	0.0679797	3.54964	3.78471	1.06623	0.248426	0.999177
FAM71E1	0	0	0	0	0	0	0.182019	0	0	0	0	0.181189	0	0	0.060673	0.0603963	3.54964	3.53869	0.996915	0.248426	0.968907
KCNA7	0	0	0	0	0	0	0.182019	0.182854	0	0.249724	0	0	0	0.0832413	0.060673	0.0609513	3.54964	3.49628	0.984969	0.248426	0.99227
AWAT2	0	0.201709	0	0	0	0	0.182019	0	0	0	0	0.181189	0	0.0672363	0.060673	0.0603963	3.54964	3.53869	0.996915	0.248426	0.968907
PAX6	0	0.201709	0	0	0	0	0.182019	0	0	0	0	0	0	0.0672363	0.060673	0	3.54964	1	0.281719	0.248426	0.243741
MC5R	0	0	0	0	0	0	0.182019	0	0	0	0	0	0	0	0.060673	0	3.54964	1	0.281719	0.248426	0.243741
DNAH11	0	0	0	0	0	0	0.182019	0.182854	0	0	0	0	0	0	0.060673	0.0609513	3.54964	3.49628	0.984969	0.248426	0.99227
IL12A	0	0	0	0	0	0	0.182019	0	0	0	0	0.181189	0	0	0.060673	0.0603963	3.54964	3.53869	0.996915	0.248426	0.968907
RSKR	0	0.201709	0	0	0	0	0.182019	0	0	0	0	0	0	0.0672363	0.060673	0	3.54964	1	0.281719	0.248426	0.243741
SLC30A8	0	0	0	0	0	0	0.182019	0	0	0	0	0	0	0	0.060673	0	3.54964	1	0.281719	0.248426	0.243741
IRX1	0	0.201709	0	0	0	0	0.182019	0	0	0	0	0	0	0.0672363	0.060673	0	3.54964	1	0.281719	0.248426	0.243741
SLC22A17	0	0.201709	0	0	0	0	0.182019	0.182854	0	0	0	0	0	0.0672363	0.060673	0.0609513	3.54964	3.49628	0.984969	0.248426	0.99227
GPR12	0	0	0	0	0	0	0.182019	0.182854	0	0	0	0	0	0	0.060673	0.0609513	3.54964	3.49628	0.984969	0.248426	0.99227
NOS1	0	0.201709	0	0	0	0	0.182019	0	0	0.249724	0	0	0	0.150478	0.060673	0	3.54964	1	0.281719	0.248426	0.243741
AC107959.5	0	0.201709	0	0	0	0.407367	0.182019	0	0	0	0	0	0	0.203025	0.060673	0	3.54964	1	0.281719	0.248426	0.243741
TNN	0	0	0	0	0	0	0.182019	0	0	0	0	0	0	0	0.060673	0	3.54964	1	0.281719	0.248426	0.243741
MFRP	0	0	0	0	0	0	0.182019	0	0	0	0	0	0	0	0.060673	0	3.54964	1	0.281719	0.248426	0.243741
HTR2C	0	0	0	0	0	0.203683	0.182019	0	0	0	0	0	0	0.0678943	0.060673	0	3.54964	1	0.281719	0.248426	0.243741
PIP	0	0	0	0	0	0	0.182019	0	0	0	0	0	0	0	0.060673	0	3.54964	1	0.281719	0.248426	0.243741
ACY3	0	0	0	0	0	0.203683	0.182019	0	0	0	0	0.181189	0	0.0678943	0.060673	0.0603963	3.54964	3.53869	0.996915	0.248426	0.968907
TTLL10	0	0	0	0	0	0	0.182019	0	0	0	0	0	0	0	0.060673	0	3.54964	1	0.281719	0.248426	0.243741
SPRED3	0	0	0	0	0	0	0.182019	0	0	0	0	0	0	0	0.060673	0	3.54964	1	0.281719	0.248426	0.243741
CNNM1	0	0	0	0	0	0	0.182019	0	0	0	0	0	0	0	0.060673	0	3.54964	1	0.281719	0.248426	0.243741
VN1R1	0	0	0	0	0	0	0.182019	0	0	0	0	0	0	0	0.060673	0	3.54964	1	0.281719	0.248426	0.243741
IGFL3	0	0	0	0	0	0	0.182019	0	0	0	0	0	0	0	0.060673	0	3.54964	1	0.281719	0.248426	0.243741
AC092042.3	0	0	0	0	0	0	0.182019	0.182854	0	0	0	0	0	0	0.060673	0.0609513	3.54964	3.49628	0.984969	0.248426	0.99227
SLC16A11	0	0	0	0	0	0	0.182019	0	0	0	0	0	0	0	0.060673	0	3.54964	1	0.281719	0.248426	0.243741
OLAH	0	0.201709	0	0	0	0	0.182019	0.182854	0	0	0	0	0	0.0672363	0.060673	0.0609513	3.54964	3.49628	0.984969	0.248426	0.99227
PRAC2	0	0	0	0	0	0	0.182019	0	0	0	0	0	0	0	0.060673	0	3.54964	1	0.281719	0.248426	0.243741
B3GALT2	0	0	0	0	0	0	0.182019	0	0	0	0	0	0	0	0.060673	0	3.54964	1	0.281719	0.248426	0.243741
HIST1H3A	0	0.403418	0	0.407878	0	0.203683	0.182019	0	0	0	0	0	0	0.202367	0.060673	0.135959	3.54964	6.56231	1.84873	0.248426	0.589389
AC007375.1	0	0	0	0.203939	0	0	0.182019	0.182854	0	0	0	0	0	0	0.060673	0.128931	3.54964	6.35558	1.79049	0.248426	0.564699
HIST1H3F	0	0.201709	0	0	0	0	0.182019	0	0	0.499449	0	0.181189	0	0.233719	0.060673	0.0603963	3.54964	3.53869	0.996915	0.248426	0.968907
TCF24	0	0	0	0	0	0	0.182019	0	0	0	0	0	0	0	0.060673	0	3.54964	1	0.281719	0.248426	0.243741
SLC27A6	0	0	0	0	0	0	0.182019	0	0	0	0	0	0	0	0.060673	0	3.54964	1	0.281719	0.248426	0.243741
HIGD1C	0	0	0	0	0	0	0.182019	0	0	0	0	0.181189	0	0	0.060673	0.0603963	3.54964	3.53869	0.996915	0.248426	0.968907
SLC28A2	0	0	0	0	0	0	0.182019	0.182854	0	0	0	0	0	0	0.060673	0.0609513	3.54964	3.49628	0.984969	0.248426	0.99227
SKOR2	0	0	0	0	0	0	0.182019	0	0	0	0	0	0	0	0.060673	0	3.54964	1	0.281719	0.248426	0.243741
SSTR3	0	0	0	0.203939	0	0.203683	0.182019	0.182854	0	0	0	0.181189	0	0.0678943	0.060673	0.189327	3.54964	8.97603	2.52872	0.248426	0.323644
SMIM18	0	0	0	0	0	0	0.182019	0	0	0	0	0	0	0	0.060673	0	3.54964	1	0.281719	0.248426	0.243741
C6orf201	0	0	0	0	0	0	0.182019	0	0	0	0	0	0	0	0.060673	0	3.54964	1	0.281719	0.248426	0.243741
TNNT3	0	0	0	0	0	0.203683	0.182019	0.548561	0	0	0	0	0	0.0678943	0.060673	0.182854	3.54964	8.35124	2.3527	0.248426	0.34945
NNMT	0	0.201709	0	2.03939	0	0.203683	0.182019	0.182854	0	0	0	0	0	0.135131	0.060673	0.740748	3.54964	31.4593	8.86269	0.248426	0.0111375
IQCA1	0	0.605127	0	0.407878	0	0.61105	0.182019	0.548561	0	0	0	0.181189	0	0.405392	0.060673	0.379209	3.54964	16.8582	4.74929	0.248426	0.0575524
C5orf47	0	0.201709	0	0.407878	0	0.203683	0.182019	0	0	0	0	0.181189	0	0.135131	0.060673	0.196356	3.54964	9.22343	2.59842	0.248426	0.339064
DNAJB7	0	0	0	0	0	0	0.182019	0	0	0	0	0	0	0	0.060673	0	3.54964	1	0.281719	0.248426	0.243741
WBP2NL	0	0.201709	0	0	0	0	0.182019	0.182854	0	0.249724	0	0	0	0.150478	0.060673	0.0609513	3.54964	3.49628	0.984969	0.248426	0.99227
LUZP6	0	1.00854	0	0.203939	0	0.61105	0.182019	0	0	0	0	0.724755	0	0.539863	0.060673	0.309565	3.54964	13.9511	3.93028	0.248426	0.143134
SCTR	0	0	0	0	0	0	0.182019	0	0	0	0	0	0	0	0.060673	0	3.54964	1	0.281719	0.248426	0.243741
CHST3	0	0	0	0	0	0	0.182019	0.182854	0	0	0	0	0	0	0.060673	0.0609513	3.54964	3.49628	0.984969	0.248426	0.99227
RND1	0	1.00854	0	0.203939	0	0	0.182019	0.182854	0	0	0	0	0	0.33618	0.060673	0.128931	3.54964	6.35558	1.79049	0.248426	0.564699
LTK	0	0	0	0.203939	0	0.203683	0.182019	0	0	0	0	0	0	0.0678943	0.060673	0.0679797	3.54964	3.78471	1.06623	0.248426	0.999177
F7	0	0	0	0	0	0	0.182019	0	0	0	0	0	0	0	0.060673	0	3.54964	1	0.281719	0.248426	0.243741
TCAF2C	0	0	0	0	0	0.203683	0.182019	0	0	0	0	0	0	0.0678943	0.060673	0	3.54964	1	0.281719	0.248426	0.243741
PIGY	0	0	0	0	0	0	0.182019	0	0	0	0	0.181189	0	0	0.060673	0.0603963	3.54964	3.53869	0.996915	0.248426	0.968907
SLC17A3	0	0	0	0	0	0	0.182019	0	0	0	0	0	0	0	0.060673	0	3.54964	1	0.281719	0.248426	0.243741
VGLL3	0	0	0	0.407878	0	0	0.182019	0	0	0	0	0.181189	0	0	0.060673	0.196356	3.54964	9.22343	2.59842	0.248426	0.339064
PODXL2	0	0	0	0.203939	0	0.203683	0.182019	0	0	0.249724	0	0	0	0.151136	0.060673	0.0679797	3.54964	3.78471	1.06623	0.248426	0.999177
HEY2	0	0	0	0	0	0.203683	0.182019	0	0	0	0	0	0	0.0678943	0.060673	0	3.54964	1	0.281719	0.248426	0.243741
AC011498.4	0	0	0	0	0	0.407367	0.182019	0	0	0	0	0	0	0.135789	0.060673	0	3.54964	1	0.281719	0.248426	0.243741
BEST3	0	0	0	0.203939	0	0	0.182019	0	0	0	0	0	0	0	0.060673	0.0679797	3.54964	3.78471	1.06623	0.248426	0.999177
VIL1	0	0	0	0.203939	0	0.203683	0.182019	0	0	0	0	0	0	0.0678943	0.060673	0.0679797	3.54964	3.78471	1.06623	0.248426	0.999177
HIST1H4A	0	0	0	0	0	0	0.182019	0	0	0	0	0	0	0	0.060673	0	3.54964	1	0.281719	0.248426	0.243741
CHRNB2	0	0	0	0	0	0	0.182019	0	0	0	0	0	0	0	0.060673	0	3.54964	1	0.281719	0.248426	0.243741
SMKR1	0	0.201709	0	0	0	0	0.182019	0.365707	0	0	0	0	0	0.0672363	0.060673	0.121902	3.54964	5.93172	1.67108	0.248426	0.590736
TPD52L3	0	0	0	0.203939	0	0	0.182019	0	0	0	0	0	0	0	0.060673	0.0679797	3.54964	3.78471	1.06623	0.248426	0.999177
C1QTNF5	0	0	0	0	0	0	0.182019	0	0	0	0	0	0	0	0.060673	0	3.54964	1	0.281719	0.248426	0.243741
RHBDL1	0	0.201709	0	0	0	0	0.182019	0	0	0	0	0	0	0.0672363	0.060673	0	3.54964	1	0.281719	0.248426	0.243741
MAJIN	0	0	0	0	0	0	0.182019	0	0	0	0	0	0	0	0.060673	0	3.54964	1	0.281719	0.248426	0.243741
ABI3BP	0	0	0	0	0	0	0.182019	0	0	0	0	0	0	0	0.060673	0	3.54964	1	0.281719	0.248426	0.243741
SLC25A2	0	0	0	0	0	0	0.182019	0	0	0	0	0	0	0	0.060673	0	3.54964	1	0.281719	0.248426	0.243741
CFAP97D2	0	0	0	0	0	0.203683	0.182019	0	0	0	0	0	0	0.0678943	0.060673	0	3.54964	1	0.281719	0.248426	0.243741
PLEKHH2	0	0.201709	0	0.611817	0	0	0.182019	0	0	0	0	0	0	0.0672363	0.060673	0.203939	3.54964	9.33549	2.62998	0.248426	0.353336
PLEKHG6	0	0.201709	0	0	0	0	0.182019	0	0	0	0	0	0	0.0672363	0.060673	0	3.54964	1	0.281719	0.248426	0.243741
PLA1A	0	0	0	0	0	0	0.182019	0.182854	0	0	0	0	0	0	0.060673	0.0609513	3.54964	3.49628	0.984969	0.248426	0.99227
APC2	0	0	0	0.203939	0	0	0.182019	0	0	0	0	0.362378	0	0	0.060673	0.188772	3.54964	8.94672	2.52046	0.248426	0.351836
ERICH6	0	0	0	0	0	0	0.182019	0	0	0	0	0	0	0	0.060673	0	3.54964	1	0.281719	0.248426	0.243741
F11	0	0	0	0	0	0	0.182019	0	0	0	0	0	0	0	0.060673	0	3.54964	1	0.281719	0.248426	0.243741
SAGE1	0	0	0	0	0	0	0.182019	0	0	0	0	0	0	0	0.060673	0	3.54964	1	0.281719	0.248426	0.243741
HNF1A	0	0	0	0	0	0	0.182019	0	0	0	0	0	0	0	0.060673	0	3.54964	1	0.281719	0.248426	0.243741
MKRN2OS	0	0	0	0	0	0	0.182019	0	0	0	0	0	0	0	0.060673	0	3.54964	1	0.281719	0.248426	0.243741
WNK3	0	0.201709	0	0	0	0	0.182019	0.182854	0	0	0	0	0	0.0672363	0.060673	0.0609513	3.54964	3.49628	0.984969	0.248426	0.99227
HRH3	0	0	0	0	0	0	0.182019	0	0	0	0	0	0	0	0.060673	0	3.54964	1	0.281719	0.248426	0.243741
EFHD1	0	0	0	0	0	0.203683	0.182019	0.182854	0	0	0	0	0	0.0678943	0.060673	0.0609513	3.54964	3.49628	0.984969	0.248426	0.99227
SLC25A41	0	0	0	0	0	0	0.182019	0	0	0.249724	0	0	0	0.0832413	0.060673	0	3.54964	1	0.281719	0.248426	0.243741
MMRN1	0	0	0	0	0	0	0.182019	0	0	0	0	0	0	0	0.060673	0	3.54964	1	0.281719	0.248426	0.243741
METTL27	0	0	0	0	0	0	0.182019	0.182854	0	0	0	0	0	0	0.060673	0.0609513	3.54964	3.49628	0.984969	0.248426	0.99227
HRASLS2	0	0	0	0	0	0	0.182019	0	0	0	0	0	0	0	0.060673	0	3.54964	1	0.281719	0.248426	0.243741
AC098582.1	0	0	0	0	0	0	0.182019	0	0	0	0	0	0	0	0.060673	0	3.54964	1	0.281719	0.248426	0.243741
SOD3	0	0	0	0	0	0	0.182019	0.182854	0	0	0	0	0	0	0.060673	0.0609513	3.54964	3.49628	0.984969	0.248426	0.99227
GTF2A1L	0	0	0	0	0	0	0.182019	0	0	0	0	0	0	0	0.060673	0	3.54964	1	0.281719	0.248426	0.243741
AC004233.2	0	0	0	0	0	0	0.182019	0	0	0	0	0	0	0	0.060673	0	3.54964	1	0.281719	0.248426	0.243741
MEDAG	0	0	0	1.83545	0	0.203683	0.182019	0	0	0	0	0	0	0.0678943	0.060673	0.611817	3.54964	25.9842	7.32025	0.248426	0.0380547
SMIM10L2A	0	0	0	0	0	0	0.182019	0	0	0	0	0	0	0	0.060673	0	3.54964	1	0.281719	0.248426	0.243741
PGF	0	0	0	0.203939	0	0.203683	0.182019	0.182854	0	0.249724	0	0	0	0.151136	0.060673	0.128931	3.54964	6.35558	1.79049	0.248426	0.564699
ADAMTS7	0	0	0	0	0	0	0.182019	0	0	0	0	0	0	0	0.060673	0	3.54964	1	0.281719	0.248426	0.243741
NRN1	0	0	0	0.203939	0	0	0.182019	0.365707	0	0	0	0.543566	0	0	0.060673	0.371071	3.54964	16.6077	4.67871	0.248426	0.0635645
SEC16B	0	0	0	0	0	0	0.182019	0	0	0	0	0	0	0	0.060673	0	3.54964	1	0.281719	0.248426	0.243741
VWA3A	0	0	0	0	0	0	0.182019	0	0	0	0	0	0	0	0.060673	0	3.54964	1	0.281719	0.248426	0.243741
TRIM55	0	0.201709	0	0	0	0.203683	0.182019	0.182854	0	0.998897	0	0.181189	0	0.468096	0.060673	0.121348	3.54964	6.08118	1.71318	0.248426	0.586809
CLDN1	0	0	0	0	0	0	0.182019	0.182854	0	0	0	0	0	0	0.060673	0.0609513	3.54964	3.49628	0.984969	0.248426	0.99227
EDN1	0.192642	0	2.00265	1.22363	0.79323	1.2221	1.63817	1.27998	0.393913	0.499449	1.19659	1.26832	0.459928	0.57385	1.61247	1.25731	3.53839	2.75015	0.777232	0.00181596	0.464771
GAREM2	0	0.605127	0.801059	0.815756	0.198308	0.407367	0.364038	0.182854	0.393913	0.249724	0.99716	0.724755	0.197407	0.420739	0.720752	0.574455	3.52629	2.75646	0.781689	0.0276344	0.609383
SH2D1B	0.385283	0	0.400529	0.407878	0.198308	0.203683	1.45615	0.182854	0.196956	0	0.99716	0.362378	0.260182	0.0678943	0.95128	0.317703	3.52586	1.23509	0.350294	0.0132428	0.0396998
BAMBI	0.770567	4.03418	2.60344	3.6709	1.18985	1.01842	6.55269	2.3771	0.787825	1.24862	0.797728	0.543566	0.916081	2.10041	3.31795	2.19719	3.52068	2.22849	0.632973	6.36942e-05	0.262927
DDX60L	73.2038	69.1862	232.708	74.6417	58.1041	54.7909	209.322	136.409	87.4486	86.9041	292.567	118.679	72.9188	70.2937	244.866	109.91	3.51921	1.51926	0.431706	7.68746e-47	1.16477e-08
KIAA1671	1.15585	1.61367	2.80371	1.83545	1.98308	1.42578	3.09432	2.01139	0.196956	0.998897	5.38467	0.543566	1.11196	1.34612	3.7609	1.46347	3.5138	1.3697	0.389807	0.000433553	0.00728466
BIRC7	1.15585	3.42905	6.20821	6.52605	0.396615	0.61105	0.182019	0.182854	0.196956	0	0.398864	0	0.58314	1.3467	2.26303	2.2363	3.5108	2.56847	0.731593	0.00210172	0.790272
CFH	0	0	0.801059	1.83545	0.396615	0.203683	0.364038	0.548561	0.196956	0.499449	0.99716	0.362378	0.197857	0.234377	0.720752	0.915463	3.47573	3.95818	1.13881	0.0310711	0.728905
MVB12B	3.85283	2.62222	18.4244	3.87484	3.96615	2.4442	9.10095	6.03417	3.93913	2.49724	12.5642	3.08021	3.91937	2.52122	13.3632	4.32974	3.46812	1.11016	0.320106	7.32508e-12	3.48331e-06
NLRC5	23.3096	19.3641	93.7239	23.2491	30.1427	23.6273	74.2638	41.5078	31.3161	22.2255	114.075	34.9694	28.2561	21.739	94.0209	33.2421	3.44986	1.18854	0.344518	3.02687e-27	5.20745e-11
STAT1	193.99	159.148	693.917	219.031	170.941	152.559	534.408	460.425	220.394	182.299	702.998	429.236	195.108	164.669	643.774	369.564	3.44017	1.86028	0.540752	1.63633e-56	0.00465206
KIAA1958	2.88963	2.62222	9.81297	2.03939	2.97461	2.64789	7.82682	2.7428	2.75739	2.74697	10.9688	3.2614	2.87388	2.67236	9.5362	2.6812	3.42991	0.955417	0.278555	1.29881e-10	5.71077e-09
TAGAP	38.9136	70.7998	151.4	79.7402	43.6277	38.0888	124.501	79.5413	41.7547	49.4454	133.021	80.0854	41.432	52.778	136.307	79.789	3.428	1.97715	0.576766	4.4242e-35	2.56889e-06
CCL4L2	11.9438	35.7025	40.2532	27.1239	16.6578	20.3683	46.0508	43.8849	0.787825	7.99118	5.5841	17.5753	9.79648	21.354	30.6294	29.528	3.40765	4.25334	1.24817	7.75686e-17	0.540632
TLE6	0.192642	0.403418	1.40185	0.407878	0.594923	0.407367	0.546057	0.182854	0	0	0.797728	0.181189	0.262522	0.270262	0.915212	0.257307	3.40401	1.03341	0.303586	0.0222493	0.0207026
SYCE3	0.385283	0.403418	1.20159	0.407878	0.198308	0.203683	0.728076	0.731414	0.393913	0.749173	1.39602	0.724755	0.325835	0.452091	1.10856	0.621349	3.37099	1.89412	0.561888	0.00818975	0.187755
MASTL	19.0715	21.1794	53.0701	24.8806	16.4595	15.6836	51.1474	37.8507	18.7109	15.7326	72.1944	45.8408	18.0806	17.5319	58.804	36.1907	3.36731	2.00441	0.595256	4.27515e-25	0.000159517
PMAIP1	7.12774	19.7675	20.6273	19.5782	5.3543	5.09209	15.8357	11.5198	5.31782	5.49393	20.9404	6.34161	5.93329	10.1178	19.1345	12.4799	3.35534	2.02046	0.602162	2.83937e-15	0.0195135
LHX9	0.192642	0	0.400529	0	0	0	0.182019	0	0	0	0.199432	0	0.064214	0	0.26066	0	3.34249	0.289202	0.0865227	0.1541	0.020341
SP140	9.2468	8.06836	31.4416	11.0127	12.0968	13.2394	30.9432	15.9083	8.46912	7.49173	32.7069	7.79112	9.93757	9.59983	31.6972	11.5707	3.34087	1.1703	0.350297	4.8331e-19	1.64092e-09
BAIAP3	0	0.403418	0.200265	0	0	0.203683	0.182019	0	0.196956	0.499449	0.398864	0.181189	0.065652	0.36885	0.260383	0.0603963	3.33346	0.970034	0.291	0.155008	0.155391
FSIP1	0	0	0.200265	0	0	0.203683	0.182019	0.365707	0.196956	0.499449	0.398864	0.362378	0.065652	0.234377	0.260383	0.242695	3.33346	3.06676	0.919994	0.155008	0.927957
ANGPTL2	0	0.403418	0.600794	1.0197	0	0	0	0	0.196956	0	0.199432	0	0.065652	0.134473	0.266742	0.3399	3.32989	3.56023	1.06917	0.157993	0.839553
CCL1	0.192642	0	0.200265	0	0	0	0	0.182854	0	0.249724	0.598296	0	0.064214	0.0832413	0.266187	0.0609513	3.32667	1.00419	0.301859	0.158377	0.183321
PLCB4	0.192642	0	0.600794	0.815756	0	0.407367	0.182019	0.182854	0	0	0	0.362378	0.064214	0.135789	0.260938	0.453663	3.32646	5.61074	1.6867	0.158923	0.387833
DGKI	0.192642	0.605127	0.600794	0	0	0.407367	0.182019	0.731414	0	0.249724	0	0	0.064214	0.420739	0.260938	0.243805	3.32646	2.79186	0.83929	0.158923	0.887582
PNMA8A	0	0	0	0	0	0	0	0	0.196956	0.499449	0.797728	0.905944	0.065652	0.166483	0.265909	0.301981	3.32312	3.68335	1.1084	0.164083	0.873932
JAM2	0.192642	0	0.200265	0	0	0	0.182019	0.182854	0	0.249724	0.398864	0.181189	0.064214	0.0832413	0.260383	0.121348	3.31777	1.71762	0.517702	0.156309	0.388874
AP000944.2	0.385283	1.81538	2.40318	1.83545	0.198308	0.407367	0.546057	1.09712	0.590869	0.249724	0.99716	0	0.391487	0.824157	1.31547	0.977523	3.30333	2.05772	0.622922	0.00680788	0.43456
HPSE	3.46755	6.45469	9.61271	5.30242	3.37123	6.92524	12.9234	16.6397	4.33304	6.24311	12.9631	22.6486	3.72394	6.54101	11.8331	14.8636	3.30184	3.6697	1.11141	1.41821e-11	0.582856
ZC3HAV1	126.566	137.767	456.003	191.091	208.62	226.903	526.399	378.507	138.854	136.1	479.036	287.003	158.013	166.923	487.146	285.534	3.28947	1.83012	0.556357	1.38147e-40	8.91454e-06
DTX3L	77.8272	84.1126	337.446	130.521	97.9639	78.8255	246.818	184.316	103.993	88.6521	295.359	169.049	93.2614	83.8634	293.208	161.295	3.27838	1.76984	0.539851	3.9705e-29	1.28798e-05
PHACTR4	109.42	169.435	325.23	193.13	127.313	149.096	407.177	247.584	124.476	137.348	403.451	178.833	120.403	151.96	378.619	206.516	3.27691	1.74687	0.533083	6.27574e-48	2.26163e-07
JUP	5.20133	4.63931	21.8289	4.6906	16.8561	10.1842	41.8644	27.0623	9.05999	7.99118	29.9148	15.5822	10.3725	7.6049	31.2027	15.7784	3.26824	1.46741	0.448992	1.64239e-17	2.83211e-05
NOX5	0.192642	0.201709	0.400529	0.203939	0	0	0	0	0.196956	0.249724	0.99716	0.181189	0.129866	0.150478	0.465896	0.128376	3.26646	1.01431	0.310522	0.0826061	0.0989717
MYO5C	0.192642	0.201709	0.200265	0.407878	0	0.407367	0.364038	0	0	0.249724	0.199432	0	0.064214	0.286267	0.254578	0.135959	3.26482	1.8178	0.556784	0.162155	0.398002
RAB27B	0	0.403418	0.400529	0.203939	0.198308	0	0	0	0	0	0.398864	0	0.0661027	0.134473	0.266464	0.0679797	3.26233	1.00468	0.307964	0.163337	0.171798
LRRC56	0	0.201709	0.200265	0.815756	0	0	0.364038	0.365707	0.196956	0.249724	0.199432	0.181189	0.065652	0.150478	0.254578	0.454217	3.26003	5.30842	1.62834	0.162646	0.419628
MIP	0	0	0.400529	0.407878	0.198308	0	0.182019	0.548561	0	0.249724	0.199432	0.181189	0.0661027	0.0832413	0.26066	0.379209	3.25968	4.63445	1.42175	0.162555	0.56949
NCR3	0	0.201709	0.200265	0.407878	0.198308	0	0.182019	0.182854	0	0	0.398864	0.181189	0.0661027	0.0672363	0.260383	0.257307	3.25553	3.19157	0.980354	0.163018	0.963493
ENO4	0	0	0.200265	0	0.198308	0	0.182019	0	0	0	0.398864	0	0.0661027	0	0.260383	0	3.25553	0.267313	0.0821104	0.163018	0.0191579
UGT8	0	0	0	0.203939	0	0	0.364038	0.182854	0.196956	0	0.398864	0	0.065652	0	0.254301	0.128931	3.25498	1.71541	0.527012	0.165153	0.419161
ZNF404	0.577925	0.201709	0.801059	0.407878	0	0.61105	0.546057	0.548561	0.196956	0.499449	1.19659	0.362378	0.258294	0.437403	0.847902	0.439606	3.24723	1.75924	0.541767	0.0260987	0.19065
RSPH9	0.192642	0.403418	0	0	0	0	0.182019	0.365707	0	0.499449	0.598296	0	0.064214	0.300956	0.260105	0.121902	3.23433	1.65551	0.511857	0.168412	0.41297
AC072022.2	0	0.201709	0.200265	0.407878	0.198308	0	0.364038	0.182854	0	0.499449	0.199432	0.181189	0.0661027	0.233719	0.254578	0.257307	3.22331	3.19157	0.990155	0.167113	0.97412
SERPING1	9.2468	7.46323	39.8527	13.256	9.71707	8.35102	17.1098	12.6169	10.0448	11.737	37.0944	10.509	9.66956	9.18375	31.3523	12.1273	3.2233	1.28144	0.397554	4.26546e-13	2.46951e-06
XRN1	24.2729	21.7846	61.0807	26.5121	22.4088	21.7941	66.437	32.9136	22.8469	21.4763	89.3456	38.5932	23.1762	21.685	72.2878	32.673	3.21945	1.43379	0.445355	1.21193e-23	8.50759e-11
SERPINB9	14.8334	19.3641	51.6683	16.3151	21.6155	16.091	46.7789	28.3423	12.6052	8.74035	50.4563	13.0456	16.3514	14.7318	49.6345	19.2343	3.21317	1.18076	0.367473	1.27475e-18	1.02821e-08
GRIK4	0.192642	0.201709	0	0	0	0.203683	0.364038	0.182854	0	1.24862	0.398864	0.724755	0.064214	0.551337	0.254301	0.302536	3.20994	3.59589	1.12023	0.169556	0.862636
MCOLN2	5.77925	3.42905	10.614	2.44727	0.991538	0.61105	6.91673	1.27998	1.96956	1.49835	7.37899	1.99308	2.91345	1.84615	8.30324	1.90678	3.20741	0.748639	0.233409	3.68442e-07	3.22969e-10
LTC4S	0	0	0.400529	0	0.198308	0	0.364038	0.365707	0	0.249724	0	0	0.0661027	0.0832413	0.254856	0.121902	3.2067	1.62746	0.507519	0.170595	0.415018
BCAN	0	0	0.801059	0.203939	0	0.407367	0	0.182854	0.196956	0.249724	0	0.181189	0.065652	0.21903	0.26702	0.189327	3.20204	2.46258	0.769068	0.178271	0.852968
NRG1	0	0.201709	0	0.407878	0.198308	0.407367	0.364038	0.182854	0	0	0.398864	0.181189	0.0661027	0.203025	0.254301	0.257307	3.19819	3.19157	0.997932	0.171597	0.981744
SPAG4	0.192642	0.201709	0.600794	0.815756	0	0.203683	0.546057	0.182854	0.196956	0.499449	0.199432	0.181189	0.129866	0.301614	0.448761	0.393266	3.19315	2.72456	0.853251	0.0863175	0.758817
SRGAP2C	40.0695	34.6939	80.7067	32.6303	46.6023	33.2004	137.424	67.6558	26.1952	15.7326	126.041	46.7467	37.6223	27.8756	114.724	49.0109	3.18106	1.31912	0.414678	2.11711e-13	6.97512e-13
TSPOAP1	0.577925	1.61367	2.60344	2.03939	0.396615	1.01842	2.00221	3.29136	1.37869	2.49724	2.59262	2.53664	0.78441	1.70978	2.39942	2.62246	3.17587	3.40459	1.07202	0.000484977	0.760249
TGM7	0.192642	0.403418	1.00132	0.611817	0	0	0.364038	0.182854	0.196956	0.499449	0	0	0.129866	0.300956	0.455119	0.26489	3.17555	1.84372	0.5806	0.0919451	0.407596
REP15	0.385283	0.806836	0.200265	0	0	0.203683	0.728076	0.365707	0	0	0.398864	0.362378	0.128428	0.33684	0.442402	0.242695	3.1702	1.85725	0.585847	0.0959684	0.351476
PPIL6	0.192642	1.00854	0.200265	0.815756	0	1.01842	0.546057	0.365707	0	0.249724	0	1.08713	0.064214	0.758895	0.248774	0.756198	3.16818	9.05142	2.85697	0.176666	0.094698
RTL9	0	0.201709	0	0.203939	0	0.61105	0.546057	0	0.196956	0	0.199432	0.362378	0.065652	0.27092	0.248496	0.188772	3.15902	2.45997	0.778711	0.177736	0.719596
ETV2	0.192642	0	0.600794	0	0.198308	0	0.728076	0	0.196956	0.499449	0.598296	0.724755	0.195969	0.166483	0.642389	0.241585	3.1539	1.105	0.350361	0.0457608	0.101868
[truncated: 19,018 more rows]

## Sheet: S4
Gene	Solvent #1	AA #1	IFNG #1	IFNG+AA #1	Solvent #2	AA #2	IFNG #2	IFNG+AA #2	Solvent #3	AA #3	IFNG #3	IFNG+AA #3	Mean CPM Solvent	Mean CPM AA	Mean CPM IFNG	Mean CPM IFNG+AA	FC IFNG vs Solvent	FC IFNG+AA vs Solvent	AA effect (Ratio of FC)	p-value IFNG vs Solvent	p-value IFNG vs IFNG+AA
[truncated: 19,970 more rows]

[truncated: 5 more sheets: S5, S6, S6 legend, S7, S8]
